# Supplementary material for: Uncovering the Role of the KANADI Transcription Factor ZmKAN1 in Enhancing Drought Tolerance in Maize
Source: Plants (Basel). 2025 Dec 19;15(1):2. doi: 10.3390/plants15010002 (PMC12788164; doi:10.3390/plants15010002)
Supplement: Supplementary file 1 [file plants-15-00002-s001.zip › Supplementary Table S1.xlsx]

## Sheet: Table S1
Table S1 The expression data of Zm00001d032249 and Zm00001d050350 obtained from qTeller.
ID	run_0_DAP_NOPOL_LEAF	run_12_DAP_NOPOL_LEAF	run_18_DAP_NOPOL_LEAF	run_24_DAP_NOPOL_LEAF	run_30_DAP_NOPOL_LEAF	run_0_DAP_POL_LEAF	run_18_DAP_POL_LEAF	run_24_DAP_POL_LEAF	run_30_DAP_POL_LEAF	B73_V1_4D_PE_Pooled_Leaves	B73_V3_Topmost_leaf	B73_V5_Bottom_of_transition_leaf	V5_Tip_ofStage_2_Leaf	B73_V7_Bottom_of_transition_leaf	B73_V7_Tip_of_transition_leaf	B73_V9_Eighth_Leaf	B73_V9_Eleventh_Leaf	B73_V9_Immature_Leaves	B73_V9_Thirteenth_Leaf	B73_VT_Thirteenth_Leaf	Reproductive_Control	Reproductive_Drought	Vegetative_Control	Vegetative_Drought	B73_control	B73_cold	B73_heat	B73_salt	B73_UV
Zm00001d032249	1	0.9	1.3	1.1	0.7	1	1.3	1	1.6	1.1	0.9	1.2	0.8	0.9	0.6	2.5	3.9	3	3.5	3.2	1.2	0.1	2.3	1.8	2.5	1.1	1.9	1.90299	0.731661
Zm00001d050350	0.2	0.3	0.4	0.1	0	0.2	0.9	0.3	0.5	0.4	0.2	0.2	0.3	0.1	0.2	0.8	1.8	1	0.5	1.2	1.5	0.2	1.2	1	0.9	0.6	1	0.568008	0.229255
