# Supplementary material for: Uncovering the Role of the KANADI Transcription Factor ZmKAN1 in Enhancing Drought Tolerance in Maize
Source: Plants (Basel). 2025 Dec 19;15(1):2. doi: 10.3390/plants15010002 (PMC12788164; doi:10.3390/plants15010002)
Supplement: Supplementary file 1 [file plants-15-00002-s001.zip › Supplementary Table S2.xlsx]

## Sheet: Table S2
Table S2 Promoter analysis of Zm00001d032249.
Matrix ID	TF Familya	TF ID or Motif Name	Position	Hit Sequence	Strand	Similar Score
TFmatrixID_0119	AP2;ERF	AC233944.1_FG002;GRMZM2G005301;GRMZM2G028969;GRMZM2G047918;GRMZM2G056729;GRMZM2G072926;GRMZM2G073047;GRMZM2G119865;GRMZM2G301860	524	actCCGACtc	+	0.87
TFmatrixID_0119	AP2;ERF	AC233944.1_FG002;GRMZM2G005301;GRMZM2G028969;GRMZM2G047918;GRMZM2G056729;GRMZM2G072926;GRMZM2G073047;GRMZM2G119865;GRMZM2G301860	1569	gtaCCGACct	+	0.94
TFmatrixID_0119	AP2;ERF	AC233944.1_FG002;GRMZM2G005301;GRMZM2G028969;GRMZM2G047918;GRMZM2G056729;GRMZM2G072926;GRMZM2G073047;GRMZM2G119865;GRMZM2G301860	2455	caGTCGGcga	-	0.88
TFmatrixID_0119	AP2;ERF	AC233944.1_FG002;GRMZM2G005301;GRMZM2G028969;GRMZM2G047918;GRMZM2G056729;GRMZM2G072926;GRMZM2G073047;GRMZM2G119865;GRMZM2G301860	2525	acaCCGACaa	+	1
TFmatrixID_0156	ARF	GRMZM2G028980;GRMZM2G034840;GRMZM2G035405;GRMZM2G073750;GRMZM2G078274;GRMZM2G081158;GRMZM2G086949;GRMZM2G102845;GRMZM2G160005;GRMZM2G169820;GRMZM2G317900;GRMZM2G378580;GRMZM2G475882	2527	acCGACAag	+	1
TF_motif_seq_0335	ARF	GRMZM2G028980;GRMZM2G035405;GRMZM2G073750;GRMZM2G086949;GRMZM2G160005;GRMZM2G378580;AC207656.3_FG002;GRMZM2G005284;GRMZM2G006042;GRMZM2G017187;GRMZM2G023813;GRMZM2G056120;GRMZM2G081406;GRMZM2G116557;GRMZM2G137413;GRMZM2G153233;GRMZM2G159399;GRMZM2G179121;GRMZM2G390641;GRMZM2G437460;GRMZM2G441325;GRMZM2G475263;GRMZM2G702026;GRMZM5G808366;GRMZM5G874163;GRMZM2G030710;GRMZM2G122614;GRMZM2G352159	823	gAGACA	-	1
TF_motif_seq_0335	ARF	GRMZM2G028980;GRMZM2G035405;GRMZM2G073750;GRMZM2G086949;GRMZM2G160005;GRMZM2G378580;AC207656.3_FG002;GRMZM2G005284;GRMZM2G006042;GRMZM2G017187;GRMZM2G023813;GRMZM2G056120;GRMZM2G081406;GRMZM2G116557;GRMZM2G137413;GRMZM2G153233;GRMZM2G159399;GRMZM2G179121;GRMZM2G390641;GRMZM2G437460;GRMZM2G441325;GRMZM2G475263;GRMZM2G702026;GRMZM5G808366;GRMZM5G874163;GRMZM2G030710;GRMZM2G122614;GRMZM2G352159	1815	gAGACA	-	1
TF_motif_seq_0335	ARF	GRMZM2G028980;GRMZM2G035405;GRMZM2G073750;GRMZM2G086949;GRMZM2G160005;GRMZM2G378580;AC207656.3_FG002;GRMZM2G005284;GRMZM2G006042;GRMZM2G017187;GRMZM2G023813;GRMZM2G056120;GRMZM2G081406;GRMZM2G116557;GRMZM2G137413;GRMZM2G153233;GRMZM2G159399;GRMZM2G179121;GRMZM2G390641;GRMZM2G437460;GRMZM2G441325;GRMZM2G475263;GRMZM2G702026;GRMZM5G808366;GRMZM5G874163;GRMZM2G030710;GRMZM2G122614;GRMZM2G352159	2420	TGTCTc	+	1
TF_motif_seq_0335	ARF	GRMZM2G028980;GRMZM2G035405;GRMZM2G073750;GRMZM2G086949;GRMZM2G160005;GRMZM2G378580;AC207656.3_FG002;GRMZM2G005284;GRMZM2G006042;GRMZM2G017187;GRMZM2G023813;GRMZM2G056120;GRMZM2G081406;GRMZM2G116557;GRMZM2G137413;GRMZM2G153233;GRMZM2G159399;GRMZM2G179121;GRMZM2G390641;GRMZM2G437460;GRMZM2G441325;GRMZM2G475263;GRMZM2G702026;GRMZM5G808366;GRMZM5G874163;GRMZM2G030710;GRMZM2G122614;GRMZM2G352159	2985	TGTCTc	+	1
TFmatrixID_0341	ARR-B	GRMZM2G099797;GRMZM2G126834	1223	acagAATCTg	+	0.99
TFmatrixID_0344	ARR-B	GRMZM2G099797;GRMZM2G126834	1223	acaGAATCtg	+	0.99
TFmatrixID_0348	ARR-B	GRMZM2G099797;GRMZM2G126834	1861	taggATCTTt	+	0.97
TFmatrixID_0371	ARR-B	GRMZM2G099797;GRMZM2G126834;GRMZM2G479110	1223	acaGAATCtg	+	1
TFmatrixID_0131	AT-Hook	GRMZM2G089562;GRMZM2G106133;GRMZM2G123887;GRMZM2G159926;GRMZM2G164489	1296	gcaaATAAA	+	1
TFmatrixID_0131	AT-Hook	GRMZM2G089562;GRMZM2G106133;GRMZM2G123887;GRMZM2G159926;GRMZM2G164489	1969	cccaATAAA	+	1
TFmatrixID_0131	AT-Hook	GRMZM2G089562;GRMZM2G106133;GRMZM2G123887;GRMZM2G159926;GRMZM2G164489	2953	TTTATactc	-	1
TFmatrixID_0132	AT-Hook	GRMZM2G150950	1674	TTATTttct	-	1
TFmatrixID_0137	AT-Hook	GRMZM2G150950	1116	ATATTttt	-	1
TFmatrixID_0142	AT-Hook	GRMZM2G150950	1298	AAATAaat	+	1
TFmatrixID_0143	AT-Hook	GRMZM2G008456	277	aTTATTctaa	-	1
TFmatrixID_0143	AT-Hook	GRMZM2G008456	1107	aTTATTagta	-	1
TFmatrixID_0143	AT-Hook	GRMZM2G008456	1968	gcccAATAAa	+	1
TFmatrixID_0143	AT-Hook	GRMZM2G008456	2283	aTTATTcagc	-	1
TFmatrixID_0144	AT-Hook	GRMZM2G150950	2548	aatTAATAccaa	-	0.91
TFmatrixID_0145	AT-Hook	GRMZM2G008456	2666	agaAAAAT	+	1
TFmatrixID_0146	AT-Hook	GRMZM2G150950	834	ATTATttat	-	1
TFmatrixID_0146	AT-Hook	GRMZM2G150950	1641	gaaaATAAT	+	1
TFmatrixID_0146	AT-Hook	GRMZM2G150950	1673	ATTATtttc	-	1
TFmatrixID_0154	AT-Hook	GRMZM2G150950	1642	aAAATAat	+	1
TFmatrixID_0154	AT-Hook	GRMZM2G150950	1673	atTATTTt	-	1
TFmatrixID_0575	AT-Hook	GRMZM2G150950	2224	ATTGCcccac	+	0.93
TFmatrixID_0580	AT-Hook	GRMZM2G008456;GRMZM2G127034	1116	aTATTTt	-	1
TFmatrixID_0580	AT-Hook	GRMZM2G008456;GRMZM2G127034	1356	aAAATAc	+	1
TFmatrixID_0580	AT-Hook	GRMZM2G008456;GRMZM2G127034	2669	aAAATAc	+	1
TFmatrixID_0580	AT-Hook	GRMZM2G008456;GRMZM2G127034	2749	gTATTTt	-	1
TFmatrixID_0509	B3	GRMZM2G133398	1145	gaGCATGca	-	0.96
TFmatrixID_0509	B3	GRMZM2G133398	1146	agCATGCaa	+	0.97
TFmatrixID_0172	bHLH	GRMZM2G009478;GRMZM2G089501;GRMZM2G317450	2764	cgtACGTGta	-	0.89
TFmatrixID_0174	bHLH	AC197246.3_FG002;AC212449.4_FG005;AC233869.1_FG003;GRMZM2G008898;GRMZM2G024530;GRMZM2G027563;GRMZM2G030762;GRMZM2G046493;GRMZM2G067654;GRMZM2G074438;GRMZM2G080168;GRMZM2G083504;GRMZM2G092091;GRMZM2G101350;GRMZM2G116785;GRMZM2G137358;GRMZM2G137541;GRMZM2G144275;GRMZM2G145579;GRMZM2G171818;GRMZM2G176289;GRMZM2G178182;GRMZM2G180406;GRMZM2G180452;GRMZM2G336408;GRMZM2G350165;GRMZM2G378653;GRMZM2G38554…	366	gccCCTGC	-	0.75
TFmatrixID_0174	bHLH	AC197246.3_FG002;AC212449.4_FG005;AC233869.1_FG003;GRMZM2G008898;GRMZM2G024530;GRMZM2G027563;GRMZM2G030762;GRMZM2G046493;GRMZM2G067654;GRMZM2G074438;GRMZM2G080168;GRMZM2G083504;GRMZM2G092091;GRMZM2G101350;GRMZM2G116785;GRMZM2G137358;GRMZM2G137541;GRMZM2G144275;GRMZM2G145579;GRMZM2G171818;GRMZM2G176289;GRMZM2G178182;GRMZM2G180406;GRMZM2G180452;GRMZM2G336408;GRMZM2G350165;GRMZM2G378653;GRMZM2G38554…	411	gccCCTGC	-	0.75
TFmatrixID_0174	bHLH	AC197246.3_FG002;AC212449.4_FG005;AC233869.1_FG003;GRMZM2G008898;GRMZM2G024530;GRMZM2G027563;GRMZM2G030762;GRMZM2G046493;GRMZM2G067654;GRMZM2G074438;GRMZM2G080168;GRMZM2G083504;GRMZM2G092091;GRMZM2G101350;GRMZM2G116785;GRMZM2G137358;GRMZM2G137541;GRMZM2G144275;GRMZM2G145579;GRMZM2G171818;GRMZM2G176289;GRMZM2G178182;GRMZM2G180406;GRMZM2G180452;GRMZM2G336408;GRMZM2G350165;GRMZM2G378653;GRMZM2G38554…	573	GTACGtcc	+	0.75
TFmatrixID_0174	bHLH	AC197246.3_FG002;AC212449.4_FG005;AC233869.1_FG003;GRMZM2G008898;GRMZM2G024530;GRMZM2G027563;GRMZM2G030762;GRMZM2G046493;GRMZM2G067654;GRMZM2G074438;GRMZM2G080168;GRMZM2G083504;GRMZM2G092091;GRMZM2G101350;GRMZM2G116785;GRMZM2G137358;GRMZM2G137541;GRMZM2G144275;GRMZM2G145579;GRMZM2G171818;GRMZM2G176289;GRMZM2G178182;GRMZM2G180406;GRMZM2G180452;GRMZM2G336408;GRMZM2G350165;GRMZM2G378653;GRMZM2G38554…	573	gtaCGTCC	-	0.75
TFmatrixID_0174	bHLH	AC197246.3_FG002;AC212449.4_FG005;AC233869.1_FG003;GRMZM2G008898;GRMZM2G024530;GRMZM2G027563;GRMZM2G030762;GRMZM2G046493;GRMZM2G067654;GRMZM2G074438;GRMZM2G080168;GRMZM2G083504;GRMZM2G092091;GRMZM2G101350;GRMZM2G116785;GRMZM2G137358;GRMZM2G137541;GRMZM2G144275;GRMZM2G145579;GRMZM2G171818;GRMZM2G176289;GRMZM2G178182;GRMZM2G180406;GRMZM2G180452;GRMZM2G336408;GRMZM2G350165;GRMZM2G378653;GRMZM2G38554…	1264	GAACGtcc	+	0.75
TFmatrixID_0174	bHLH	AC197246.3_FG002;AC212449.4_FG005;AC233869.1_FG003;GRMZM2G008898;GRMZM2G024530;GRMZM2G027563;GRMZM2G030762;GRMZM2G046493;GRMZM2G067654;GRMZM2G074438;GRMZM2G080168;GRMZM2G083504;GRMZM2G092091;GRMZM2G101350;GRMZM2G116785;GRMZM2G137358;GRMZM2G137541;GRMZM2G144275;GRMZM2G145579;GRMZM2G171818;GRMZM2G176289;GRMZM2G178182;GRMZM2G180406;GRMZM2G180452;GRMZM2G336408;GRMZM2G350165;GRMZM2G378653;GRMZM2G38554…	1264	gaaCGTCC	-	0.75
TFmatrixID_0174	bHLH	AC197246.3_FG002;AC212449.4_FG005;AC233869.1_FG003;GRMZM2G008898;GRMZM2G024530;GRMZM2G027563;GRMZM2G030762;GRMZM2G046493;GRMZM2G067654;GRMZM2G074438;GRMZM2G080168;GRMZM2G083504;GRMZM2G092091;GRMZM2G101350;GRMZM2G116785;GRMZM2G137358;GRMZM2G137541;GRMZM2G144275;GRMZM2G145579;GRMZM2G171818;GRMZM2G176289;GRMZM2G178182;GRMZM2G180406;GRMZM2G180452;GRMZM2G336408;GRMZM2G350165;GRMZM2G378653;GRMZM2G38554…	1525	GCACCttc	+	0.75
TFmatrixID_0174	bHLH	AC197246.3_FG002;AC212449.4_FG005;AC233869.1_FG003;GRMZM2G008898;GRMZM2G024530;GRMZM2G027563;GRMZM2G030762;GRMZM2G046493;GRMZM2G067654;GRMZM2G074438;GRMZM2G080168;GRMZM2G083504;GRMZM2G092091;GRMZM2G101350;GRMZM2G116785;GRMZM2G137358;GRMZM2G137541;GRMZM2G144275;GRMZM2G145579;GRMZM2G171818;GRMZM2G176289;GRMZM2G178182;GRMZM2G180406;GRMZM2G180452;GRMZM2G336408;GRMZM2G350165;GRMZM2G378653;GRMZM2G38554…	1767	GCACAagc	+	0.75
TFmatrixID_0174	bHLH	AC197246.3_FG002;AC212449.4_FG005;AC233869.1_FG003;GRMZM2G008898;GRMZM2G024530;GRMZM2G027563;GRMZM2G030762;GRMZM2G046493;GRMZM2G067654;GRMZM2G074438;GRMZM2G080168;GRMZM2G083504;GRMZM2G092091;GRMZM2G101350;GRMZM2G116785;GRMZM2G137358;GRMZM2G137541;GRMZM2G144275;GRMZM2G145579;GRMZM2G171818;GRMZM2G176289;GRMZM2G178182;GRMZM2G180406;GRMZM2G180452;GRMZM2G336408;GRMZM2G350165;GRMZM2G378653;GRMZM2G38554…	2424	tctCGTGC	-	0.75
TFmatrixID_0174	bHLH	AC197246.3_FG002;AC212449.4_FG005;AC233869.1_FG003;GRMZM2G008898;GRMZM2G024530;GRMZM2G027563;GRMZM2G030762;GRMZM2G046493;GRMZM2G067654;GRMZM2G074438;GRMZM2G080168;GRMZM2G083504;GRMZM2G092091;GRMZM2G101350;GRMZM2G116785;GRMZM2G137358;GRMZM2G137541;GRMZM2G144275;GRMZM2G145579;GRMZM2G171818;GRMZM2G176289;GRMZM2G178182;GRMZM2G180406;GRMZM2G180452;GRMZM2G336408;GRMZM2G350165;GRMZM2G378653;GRMZM2G38554…	2765	GTACGtgt	+	0.75
TFmatrixID_0174	bHLH	AC197246.3_FG002;AC212449.4_FG005;AC233869.1_FG003;GRMZM2G008898;GRMZM2G024530;GRMZM2G027563;GRMZM2G030762;GRMZM2G046493;GRMZM2G067654;GRMZM2G074438;GRMZM2G080168;GRMZM2G083504;GRMZM2G092091;GRMZM2G101350;GRMZM2G116785;GRMZM2G137358;GRMZM2G137541;GRMZM2G144275;GRMZM2G145579;GRMZM2G171818;GRMZM2G176289;GRMZM2G178182;GRMZM2G180406;GRMZM2G180452;GRMZM2G336408;GRMZM2G350165;GRMZM2G378653;GRMZM2G38554…	2765	gtaCGTGT	-	0.75
TFmatrixID_0174	bHLH	AC197246.3_FG002;AC212449.4_FG005;AC233869.1_FG003;GRMZM2G008898;GRMZM2G024530;GRMZM2G027563;GRMZM2G030762;GRMZM2G046493;GRMZM2G067654;GRMZM2G074438;GRMZM2G080168;GRMZM2G083504;GRMZM2G092091;GRMZM2G101350;GRMZM2G116785;GRMZM2G137358;GRMZM2G137541;GRMZM2G144275;GRMZM2G145579;GRMZM2G171818;GRMZM2G176289;GRMZM2G178182;GRMZM2G180406;GRMZM2G180452;GRMZM2G336408;GRMZM2G350165;GRMZM2G378653;GRMZM2G38554…	2860	GCACAagc	+	0.75
TFmatrixID_0174	bHLH	AC197246.3_FG002;AC212449.4_FG005;AC233869.1_FG003;GRMZM2G008898;GRMZM2G024530;GRMZM2G027563;GRMZM2G030762;GRMZM2G046493;GRMZM2G067654;GRMZM2G074438;GRMZM2G080168;GRMZM2G083504;GRMZM2G092091;GRMZM2G101350;GRMZM2G116785;GRMZM2G137358;GRMZM2G137541;GRMZM2G144275;GRMZM2G145579;GRMZM2G171818;GRMZM2G176289;GRMZM2G178182;GRMZM2G180406;GRMZM2G180452;GRMZM2G336408;GRMZM2G350165;GRMZM2G378653;GRMZM2G38554…	3125	GCACTggc	+	0.75
TFmatrixID_0174	bHLH	AC197246.3_FG002;AC212449.4_FG005;AC233869.1_FG003;GRMZM2G008898;GRMZM2G024530;GRMZM2G027563;GRMZM2G030762;GRMZM2G046493;GRMZM2G067654;GRMZM2G074438;GRMZM2G080168;GRMZM2G083504;GRMZM2G092091;GRMZM2G101350;GRMZM2G116785;GRMZM2G137358;GRMZM2G137541;GRMZM2G144275;GRMZM2G145579;GRMZM2G171818;GRMZM2G176289;GRMZM2G178182;GRMZM2G180406;GRMZM2G180452;GRMZM2G336408;GRMZM2G350165;GRMZM2G378653;GRMZM2G38554…	3211	GCACAagc	+	0.75
TFmatrixID_0174	bHLH	AC197246.3_FG002;AC212449.4_FG005;AC233869.1_FG003;GRMZM2G008898;GRMZM2G024530;GRMZM2G027563;GRMZM2G030762;GRMZM2G046493;GRMZM2G067654;GRMZM2G074438;GRMZM2G080168;GRMZM2G083504;GRMZM2G092091;GRMZM2G101350;GRMZM2G116785;GRMZM2G137358;GRMZM2G137541;GRMZM2G144275;GRMZM2G145579;GRMZM2G171818;GRMZM2G176289;GRMZM2G178182;GRMZM2G180406;GRMZM2G180452;GRMZM2G336408;GRMZM2G350165;GRMZM2G378653;GRMZM2G38554…	3341	GCGCGcgc	+	0.75
TFmatrixID_0174	bHLH	AC197246.3_FG002;AC212449.4_FG005;AC233869.1_FG003;GRMZM2G008898;GRMZM2G024530;GRMZM2G027563;GRMZM2G030762;GRMZM2G046493;GRMZM2G067654;GRMZM2G074438;GRMZM2G080168;GRMZM2G083504;GRMZM2G092091;GRMZM2G101350;GRMZM2G116785;GRMZM2G137358;GRMZM2G137541;GRMZM2G144275;GRMZM2G145579;GRMZM2G171818;GRMZM2G176289;GRMZM2G178182;GRMZM2G180406;GRMZM2G180452;GRMZM2G336408;GRMZM2G350165;GRMZM2G378653;GRMZM2G38554…	3341	gcgCGCGC	-	0.75
TFmatrixID_0174	bHLH	AC197246.3_FG002;AC212449.4_FG005;AC233869.1_FG003;GRMZM2G008898;GRMZM2G024530;GRMZM2G027563;GRMZM2G030762;GRMZM2G046493;GRMZM2G067654;GRMZM2G074438;GRMZM2G080168;GRMZM2G083504;GRMZM2G092091;GRMZM2G101350;GRMZM2G116785;GRMZM2G137358;GRMZM2G137541;GRMZM2G144275;GRMZM2G145579;GRMZM2G171818;GRMZM2G176289;GRMZM2G178182;GRMZM2G180406;GRMZM2G180452;GRMZM2G336408;GRMZM2G350165;GRMZM2G378653;GRMZM2G38554…	3343	GCGCGcgc	+	0.75
TFmatrixID_0174	bHLH	AC197246.3_FG002;AC212449.4_FG005;AC233869.1_FG003;GRMZM2G008898;GRMZM2G024530;GRMZM2G027563;GRMZM2G030762;GRMZM2G046493;GRMZM2G067654;GRMZM2G074438;GRMZM2G080168;GRMZM2G083504;GRMZM2G092091;GRMZM2G101350;GRMZM2G116785;GRMZM2G137358;GRMZM2G137541;GRMZM2G144275;GRMZM2G145579;GRMZM2G171818;GRMZM2G176289;GRMZM2G178182;GRMZM2G180406;GRMZM2G180452;GRMZM2G336408;GRMZM2G350165;GRMZM2G378653;GRMZM2G38554…	3343	gcgCGCGC	-	0.75
TFmatrixID_0497	bHLH	GRMZM2G017349;GRMZM2G027563;GRMZM2G030744;GRMZM2G042920;GRMZM2G062458;GRMZM2G062541;GRMZM2G065374;GRMZM2G067654;GRMZM2G080054;GRMZM2G087622;GRMZM2G115960;GRMZM2G165042;GRMZM2G180452;GRMZM2G336408;GRMZM2G350165	1238	cagaagcgACGTGa	+	0.88
TFmatrixID_0052	bZIP	P12959	172	TCATTatgagttgata	+	0.67
TFmatrixID_0182	bZIP	GRMZM2G002075;GRMZM2G077124;GRMZM2G157722;GRMZM2G161009;GRMZM2G168079;GRMZM2G478417	923	gaagaCACGTcag	-	0.95
TFmatrixID_0182	bZIP	GRMZM2G002075;GRMZM2G077124;GRMZM2G157722;GRMZM2G161009;GRMZM2G168079;GRMZM2G478417	2764	cgtACGTGtagtt	+	0.96
TFmatrixID_0185	bZIP	GRMZM2G000842;GRMZM2G006578;GRMZM2G030877;GRMZM2G055993;GRMZM2G060216;GRMZM2G060290;GRMZM2G080731;GRMZM2G094352;GRMZM2G125243;GRMZM2G125934;GRMZM2G131961;GRMZM2G133331;GRMZM2G174284;GRMZM2G361847;GRMZM2G366264;GRMZM2G445575	422	tgcCGTCAcc	+	0.92
TFmatrixID_0185	bZIP	GRMZM2G000842;GRMZM2G006578;GRMZM2G030877;GRMZM2G055993;GRMZM2G060216;GRMZM2G060290;GRMZM2G080731;GRMZM2G094352;GRMZM2G125243;GRMZM2G125934;GRMZM2G131961;GRMZM2G133331;GRMZM2G174284;GRMZM2G361847;GRMZM2G366264;GRMZM2G445575	464	cgtCGTCAtc	+	0.89
TFmatrixID_0185	bZIP	GRMZM2G000842;GRMZM2G006578;GRMZM2G030877;GRMZM2G055993;GRMZM2G060216;GRMZM2G060290;GRMZM2G080731;GRMZM2G094352;GRMZM2G125243;GRMZM2G125934;GRMZM2G131961;GRMZM2G133331;GRMZM2G174284;GRMZM2G361847;GRMZM2G366264;GRMZM2G445575	927	acaCGTCAgg	+	0.93
TFmatrixID_0185	bZIP	GRMZM2G000842;GRMZM2G006578;GRMZM2G030877;GRMZM2G055993;GRMZM2G060216;GRMZM2G060290;GRMZM2G080731;GRMZM2G094352;GRMZM2G125243;GRMZM2G125934;GRMZM2G131961;GRMZM2G133331;GRMZM2G174284;GRMZM2G361847;GRMZM2G366264;GRMZM2G445575	939	gcTGACGccg	-	0.89
TFmatrixID_0185	bZIP	GRMZM2G000842;GRMZM2G006578;GRMZM2G030877;GRMZM2G055993;GRMZM2G060216;GRMZM2G060290;GRMZM2G080731;GRMZM2G094352;GRMZM2G125243;GRMZM2G125934;GRMZM2G131961;GRMZM2G133331;GRMZM2G174284;GRMZM2G361847;GRMZM2G366264;GRMZM2G445575	1010	cgtCGTCAca	+	0.9
TFmatrixID_0185	bZIP	GRMZM2G000842;GRMZM2G006578;GRMZM2G030877;GRMZM2G055993;GRMZM2G060216;GRMZM2G060290;GRMZM2G080731;GRMZM2G094352;GRMZM2G125243;GRMZM2G125934;GRMZM2G131961;GRMZM2G133331;GRMZM2G174284;GRMZM2G361847;GRMZM2G366264;GRMZM2G445575	2714	taTGACGtat	-	0.95
TFmatrixID_0188	bZIP	GRMZM2G037910;GRMZM2G043600;GRMZM2G062391;GRMZM2G079365;GRMZM2G112483;GRMZM2G118393;GRMZM2G136266;GRMZM2G146020;GRMZM2G149040;GRMZM2G175280;GRMZM2G332294;GRMZM2G428184;GRMZM2G473274	1125	aaaaCTGTCa	-	0.97
TFmatrixID_0188	bZIP	GRMZM2G037910;GRMZM2G043600;GRMZM2G062391;GRMZM2G079365;GRMZM2G112483;GRMZM2G118393;GRMZM2G136266;GRMZM2G146020;GRMZM2G149040;GRMZM2G175280;GRMZM2G332294;GRMZM2G428184;GRMZM2G473274	1916	gGACAGatat	+	0.96
TFmatrixID_0189	bZIP	GRMZM2G045236;GRMZM2G060109	927	aCACGTcagg	+	0.99
TFmatrixID_0189	bZIP	GRMZM2G045236;GRMZM2G060109	1242	agcgACGTGa	-	0.97
TFmatrixID_0191	bZIP	GRMZM2G000842;GRMZM2G006578;GRMZM2G030877;GRMZM2G055993;GRMZM2G060216;GRMZM2G060290;GRMZM2G080731;GRMZM2G094352;GRMZM2G125243;GRMZM2G125934;GRMZM2G131961;GRMZM2G133331;GRMZM2G174284;GRMZM2G361847;GRMZM2G366264;GRMZM2G380897;GRMZM2G445575	927	acACGTCagg	+	0.95
TFmatrixID_0191	bZIP	GRMZM2G000842;GRMZM2G006578;GRMZM2G030877;GRMZM2G055993;GRMZM2G060216;GRMZM2G060290;GRMZM2G080731;GRMZM2G094352;GRMZM2G125243;GRMZM2G125934;GRMZM2G131961;GRMZM2G133331;GRMZM2G174284;GRMZM2G361847;GRMZM2G366264;GRMZM2G380897;GRMZM2G445575	2714	tatGACGTat	-	0.96
TFmatrixID_0193	bZIP	GRMZM2G002075;GRMZM2G157722;GRMZM2G161009;GRMZM2G168079;GRMZM2G478417	915	ACCCGtct	+	0.75
TFmatrixID_0193	bZIP	GRMZM2G002075;GRMZM2G157722;GRMZM2G161009;GRMZM2G168079;GRMZM2G478417	915	accCGTCT	-	0.75
TFmatrixID_0193	bZIP	GRMZM2G002075;GRMZM2G157722;GRMZM2G161009;GRMZM2G168079;GRMZM2G478417	927	ACACGtca	+	0.75
TFmatrixID_0193	bZIP	GRMZM2G002075;GRMZM2G157722;GRMZM2G161009;GRMZM2G168079;GRMZM2G478417	1005	ACACCcgt	+	0.75
TFmatrixID_0193	bZIP	GRMZM2G002075;GRMZM2G157722;GRMZM2G161009;GRMZM2G168079;GRMZM2G478417	2216	ccaCATGT	-	0.75
TFmatrixID_0193	bZIP	GRMZM2G002075;GRMZM2G157722;GRMZM2G161009;GRMZM2G168079;GRMZM2G478417	2218	ACATGtat	+	0.75
TFmatrixID_0193	bZIP	GRMZM2G002075;GRMZM2G157722;GRMZM2G161009;GRMZM2G168079;GRMZM2G478417	2672	ATACGtat	+	0.75
TFmatrixID_0193	bZIP	GRMZM2G002075;GRMZM2G157722;GRMZM2G161009;GRMZM2G168079;GRMZM2G478417	2672	ataCGTAT	-	0.75
TFmatrixID_0193	bZIP	GRMZM2G002075;GRMZM2G157722;GRMZM2G161009;GRMZM2G168079;GRMZM2G478417	2765	gtaCGTGT	-	0.75
TFmatrixID_0193	bZIP	GRMZM2G002075;GRMZM2G157722;GRMZM2G161009;GRMZM2G168079;GRMZM2G478417	2958	ACTCGtct	+	0.75
TFmatrixID_0193	bZIP	GRMZM2G002075;GRMZM2G157722;GRMZM2G161009;GRMZM2G168079;GRMZM2G478417	2958	actCGTCT	-	0.75
TFmatrixID_0194	bZIP	GRMZM2G011932;GRMZM2G019106;GRMZM2G074373;GRMZM2G117851;GRMZM2G153144;GRMZM2G164622;GRMZM2G171370	925	agaCACGTca	+	0.96
TFmatrixID_0194	bZIP	GRMZM2G011932;GRMZM2G019106;GRMZM2G074373;GRMZM2G117851;GRMZM2G153144;GRMZM2G164622;GRMZM2G171370	2765	gtACGTGtag	-	0.93
TFmatrixID_0195	bZIP	GRMZM2G000842;GRMZM2G006578;GRMZM2G030877;GRMZM2G055993;GRMZM2G060216;GRMZM2G060290;GRMZM2G080731;GRMZM2G094352;GRMZM2G125243;GRMZM2G125934;GRMZM2G131961;GRMZM2G133331;GRMZM2G174284;GRMZM2G361847;GRMZM2G366264;GRMZM2G380897;GRMZM2G445575	422	tgcCGTCAcc	+	0.94
TFmatrixID_0195	bZIP	GRMZM2G000842;GRMZM2G006578;GRMZM2G030877;GRMZM2G055993;GRMZM2G060216;GRMZM2G060290;GRMZM2G080731;GRMZM2G094352;GRMZM2G125243;GRMZM2G125934;GRMZM2G131961;GRMZM2G133331;GRMZM2G174284;GRMZM2G361847;GRMZM2G366264;GRMZM2G380897;GRMZM2G445575	428	cacCGTCAcc	+	0.93
TFmatrixID_0195	bZIP	GRMZM2G000842;GRMZM2G006578;GRMZM2G030877;GRMZM2G055993;GRMZM2G060216;GRMZM2G060290;GRMZM2G080731;GRMZM2G094352;GRMZM2G125243;GRMZM2G125934;GRMZM2G131961;GRMZM2G133331;GRMZM2G174284;GRMZM2G361847;GRMZM2G366264;GRMZM2G380897;GRMZM2G445575	464	cgtCGTCAtc	+	0.93
TFmatrixID_0195	bZIP	GRMZM2G000842;GRMZM2G006578;GRMZM2G030877;GRMZM2G055993;GRMZM2G060216;GRMZM2G060290;GRMZM2G080731;GRMZM2G094352;GRMZM2G125243;GRMZM2G125934;GRMZM2G131961;GRMZM2G133331;GRMZM2G174284;GRMZM2G361847;GRMZM2G366264;GRMZM2G380897;GRMZM2G445575	927	acaCGTCAgg	+	0.97
TFmatrixID_0195	bZIP	GRMZM2G000842;GRMZM2G006578;GRMZM2G030877;GRMZM2G055993;GRMZM2G060216;GRMZM2G060290;GRMZM2G080731;GRMZM2G094352;GRMZM2G125243;GRMZM2G125934;GRMZM2G131961;GRMZM2G133331;GRMZM2G174284;GRMZM2G361847;GRMZM2G366264;GRMZM2G380897;GRMZM2G445575	1010	cgtCGTCAca	+	0.93
TFmatrixID_0195	bZIP	GRMZM2G000842;GRMZM2G006578;GRMZM2G030877;GRMZM2G055993;GRMZM2G060216;GRMZM2G060290;GRMZM2G080731;GRMZM2G094352;GRMZM2G125243;GRMZM2G125934;GRMZM2G131961;GRMZM2G133331;GRMZM2G174284;GRMZM2G361847;GRMZM2G366264;GRMZM2G380897;GRMZM2G445575	2714	taTGACGtat	-	0.98
TFmatrixID_0196	bZIP	GRMZM2G000842;GRMZM2G006578;GRMZM2G030877;GRMZM2G055993;GRMZM2G060216;GRMZM2G060290;GRMZM2G080731;GRMZM2G094352;GRMZM2G125243;GRMZM2G125934;GRMZM2G131961;GRMZM2G133331;GRMZM2G174284;GRMZM2G361847;GRMZM2G366264;GRMZM2G380897;GRMZM2G445575	928	caCGTCAg	+	0.99
TFmatrixID_0196	bZIP	GRMZM2G000842;GRMZM2G006578;GRMZM2G030877;GRMZM2G055993;GRMZM2G060216;GRMZM2G060290;GRMZM2G080731;GRMZM2G094352;GRMZM2G125243;GRMZM2G125934;GRMZM2G131961;GRMZM2G133331;GRMZM2G174284;GRMZM2G361847;GRMZM2G366264;GRMZM2G380897;GRMZM2G445575	2715	aTGACGta	-	1
TFmatrixID_0197	bZIP	GRMZM2G000842;GRMZM2G006578;GRMZM2G030877;GRMZM2G055993;GRMZM2G060216;GRMZM2G060290;GRMZM2G080731;GRMZM2G094352;GRMZM2G125243;GRMZM2G125934;GRMZM2G131961;GRMZM2G133331;GRMZM2G174284;GRMZM2G361847;GRMZM2G366264;GRMZM2G445575	422	tgcCGTCAcc	+	0.93
TFmatrixID_0197	bZIP	GRMZM2G000842;GRMZM2G006578;GRMZM2G030877;GRMZM2G055993;GRMZM2G060216;GRMZM2G060290;GRMZM2G080731;GRMZM2G094352;GRMZM2G125243;GRMZM2G125934;GRMZM2G131961;GRMZM2G133331;GRMZM2G174284;GRMZM2G361847;GRMZM2G366264;GRMZM2G445575	428	cacCGTCAcc	+	0.93
TFmatrixID_0197	bZIP	GRMZM2G000842;GRMZM2G006578;GRMZM2G030877;GRMZM2G055993;GRMZM2G060216;GRMZM2G060290;GRMZM2G080731;GRMZM2G094352;GRMZM2G125243;GRMZM2G125934;GRMZM2G131961;GRMZM2G133331;GRMZM2G174284;GRMZM2G361847;GRMZM2G366264;GRMZM2G445575	464	cgtCGTCAtc	+	0.94
TFmatrixID_0197	bZIP	GRMZM2G000842;GRMZM2G006578;GRMZM2G030877;GRMZM2G055993;GRMZM2G060216;GRMZM2G060290;GRMZM2G080731;GRMZM2G094352;GRMZM2G125243;GRMZM2G125934;GRMZM2G131961;GRMZM2G133331;GRMZM2G174284;GRMZM2G361847;GRMZM2G366264;GRMZM2G445575	927	acaCGTCAgg	+	0.95
TFmatrixID_0197	bZIP	GRMZM2G000842;GRMZM2G006578;GRMZM2G030877;GRMZM2G055993;GRMZM2G060216;GRMZM2G060290;GRMZM2G080731;GRMZM2G094352;GRMZM2G125243;GRMZM2G125934;GRMZM2G131961;GRMZM2G133331;GRMZM2G174284;GRMZM2G361847;GRMZM2G366264;GRMZM2G445575	939	gcTGACGccg	-	0.95
TFmatrixID_0197	bZIP	GRMZM2G000842;GRMZM2G006578;GRMZM2G030877;GRMZM2G055993;GRMZM2G060216;GRMZM2G060290;GRMZM2G080731;GRMZM2G094352;GRMZM2G125243;GRMZM2G125934;GRMZM2G131961;GRMZM2G133331;GRMZM2G174284;GRMZM2G361847;GRMZM2G366264;GRMZM2G445575	2714	taTGACGtat	-	0.95
TFmatrixID_0198	bZIP	GRMZM2G007063;GRMZM2G016150;GRMZM2G019446;GRMZM2G073427;GRMZM2G098904;GRMZM2G103647	926	gacACGTCaggc	+	0.98
TFmatrixID_0198	bZIP	GRMZM2G007063;GRMZM2G016150;GRMZM2G019446;GRMZM2G073427;GRMZM2G098904;GRMZM2G103647	1241	aagcGACGTgaa	-	0.94
TFmatrixID_0199	bZIP	GRMZM2G000842;GRMZM2G006578;GRMZM2G030877;GRMZM2G055993;GRMZM2G060216;GRMZM2G060290;GRMZM2G080731;GRMZM2G094352;GRMZM2G125243;GRMZM2G125934;GRMZM2G131961;GRMZM2G133331;GRMZM2G174284;GRMZM2G361847;GRMZM2G366264;GRMZM2G380897;GRMZM2G445575	422	tgcCGTCAcc	+	0.97
TFmatrixID_0199	bZIP	GRMZM2G000842;GRMZM2G006578;GRMZM2G030877;GRMZM2G055993;GRMZM2G060216;GRMZM2G060290;GRMZM2G080731;GRMZM2G094352;GRMZM2G125243;GRMZM2G125934;GRMZM2G131961;GRMZM2G133331;GRMZM2G174284;GRMZM2G361847;GRMZM2G366264;GRMZM2G380897;GRMZM2G445575	428	cacCGTCAcc	+	0.97
TFmatrixID_0199	bZIP	GRMZM2G000842;GRMZM2G006578;GRMZM2G030877;GRMZM2G055993;GRMZM2G060216;GRMZM2G060290;GRMZM2G080731;GRMZM2G094352;GRMZM2G125243;GRMZM2G125934;GRMZM2G131961;GRMZM2G133331;GRMZM2G174284;GRMZM2G361847;GRMZM2G366264;GRMZM2G380897;GRMZM2G445575	464	cgtCGTCAtc	+	0.97
TFmatrixID_0199	bZIP	GRMZM2G000842;GRMZM2G006578;GRMZM2G030877;GRMZM2G055993;GRMZM2G060216;GRMZM2G060290;GRMZM2G080731;GRMZM2G094352;GRMZM2G125243;GRMZM2G125934;GRMZM2G131961;GRMZM2G133331;GRMZM2G174284;GRMZM2G361847;GRMZM2G366264;GRMZM2G380897;GRMZM2G445575	614	agtCGTCAga	+	0.97
TFmatrixID_0199	bZIP	GRMZM2G000842;GRMZM2G006578;GRMZM2G030877;GRMZM2G055993;GRMZM2G060216;GRMZM2G060290;GRMZM2G080731;GRMZM2G094352;GRMZM2G125243;GRMZM2G125934;GRMZM2G131961;GRMZM2G133331;GRMZM2G174284;GRMZM2G361847;GRMZM2G366264;GRMZM2G380897;GRMZM2G445575	927	acaCGTCAgg	+	0.99
TFmatrixID_0199	bZIP	GRMZM2G000842;GRMZM2G006578;GRMZM2G030877;GRMZM2G055993;GRMZM2G060216;GRMZM2G060290;GRMZM2G080731;GRMZM2G094352;GRMZM2G125243;GRMZM2G125934;GRMZM2G131961;GRMZM2G133331;GRMZM2G174284;GRMZM2G361847;GRMZM2G366264;GRMZM2G380897;GRMZM2G445575	939	gcTGACGccg	-	0.97
TFmatrixID_0199	bZIP	GRMZM2G000842;GRMZM2G006578;GRMZM2G030877;GRMZM2G055993;GRMZM2G060216;GRMZM2G060290;GRMZM2G080731;GRMZM2G094352;GRMZM2G125243;GRMZM2G125934;GRMZM2G131961;GRMZM2G133331;GRMZM2G174284;GRMZM2G361847;GRMZM2G366264;GRMZM2G380897;GRMZM2G445575	1010	cgtCGTCAca	+	0.97
TFmatrixID_0199	bZIP	GRMZM2G000842;GRMZM2G006578;GRMZM2G030877;GRMZM2G055993;GRMZM2G060216;GRMZM2G060290;GRMZM2G080731;GRMZM2G094352;GRMZM2G125243;GRMZM2G125934;GRMZM2G131961;GRMZM2G133331;GRMZM2G174284;GRMZM2G361847;GRMZM2G366264;GRMZM2G380897;GRMZM2G445575	2714	taTGACGtat	-	1
TFmatrixID_0199	bZIP	GRMZM2G000842;GRMZM2G006578;GRMZM2G030877;GRMZM2G055993;GRMZM2G060216;GRMZM2G060290;GRMZM2G080731;GRMZM2G094352;GRMZM2G125243;GRMZM2G125934;GRMZM2G131961;GRMZM2G133331;GRMZM2G174284;GRMZM2G361847;GRMZM2G366264;GRMZM2G380897;GRMZM2G445575	2791	catCGTCAta	+	0.97
TFmatrixID_0200	bZIP	AC186606.4_FG003;GRMZM2G020799;GRMZM2G122846;GRMZM2G137532;GRMZM2G144480;GRMZM2G358796;GRMZM2G396632	925	agaCACGTcag	+	0.93
TFmatrixID_0201	bZIP	AC186606.4_FG003;GRMZM2G020799;GRMZM2G122846;GRMZM2G137532;GRMZM2G144480;GRMZM2G358796;GRMZM2G396632	927	aCACGTca	+	0.94
TFmatrixID_0203	bZIP	GRMZM2G007063;GRMZM2G016150;GRMZM2G019446;GRMZM2G073427;GRMZM2G098904;GRMZM2G103647	925	agaCACGTcagg	+	0.99
TFmatrixID_0490	bZIP	GRMZM2G000842;GRMZM2G006578;GRMZM2G030877;GRMZM2G055993;GRMZM2G060216;GRMZM2G060290;GRMZM2G080731;GRMZM2G094352;GRMZM2G125243;GRMZM2G125934;GRMZM2G131961;GRMZM2G133331;GRMZM2G174284;GRMZM2G361847;GRMZM2G366264;GRMZM2G445575	928	cACGTCa	+	0.99
TFmatrixID_0490	bZIP	GRMZM2G000842;GRMZM2G006578;GRMZM2G030877;GRMZM2G055993;GRMZM2G060216;GRMZM2G060290;GRMZM2G080731;GRMZM2G094352;GRMZM2G125243;GRMZM2G125934;GRMZM2G131961;GRMZM2G133331;GRMZM2G174284;GRMZM2G361847;GRMZM2G366264;GRMZM2G445575	2716	tGACGTa	-	1
TFmatrixID_0533	bZIP	GRMZM2G000842;GRMZM2G006578;GRMZM2G030877;GRMZM2G055993;GRMZM2G060216;GRMZM2G060290;GRMZM2G080731;GRMZM2G094352;GRMZM2G125243;GRMZM2G125934;GRMZM2G131961;GRMZM2G133331;GRMZM2G174284;GRMZM2G361847;GRMZM2G366264;GRMZM2G380897;GRMZM2G445575	422	tgcCGTCAccg	+	0.94
TFmatrixID_0533	bZIP	GRMZM2G000842;GRMZM2G006578;GRMZM2G030877;GRMZM2G055993;GRMZM2G060216;GRMZM2G060290;GRMZM2G080731;GRMZM2G094352;GRMZM2G125243;GRMZM2G125934;GRMZM2G131961;GRMZM2G133331;GRMZM2G174284;GRMZM2G361847;GRMZM2G366264;GRMZM2G380897;GRMZM2G445575	428	cacCGTCAccg	+	0.93
TFmatrixID_0533	bZIP	GRMZM2G000842;GRMZM2G006578;GRMZM2G030877;GRMZM2G055993;GRMZM2G060216;GRMZM2G060290;GRMZM2G080731;GRMZM2G094352;GRMZM2G125243;GRMZM2G125934;GRMZM2G131961;GRMZM2G133331;GRMZM2G174284;GRMZM2G361847;GRMZM2G366264;GRMZM2G380897;GRMZM2G445575	464	cgtCGTCAtca	+	0.93
TFmatrixID_0533	bZIP	GRMZM2G000842;GRMZM2G006578;GRMZM2G030877;GRMZM2G055993;GRMZM2G060216;GRMZM2G060290;GRMZM2G080731;GRMZM2G094352;GRMZM2G125243;GRMZM2G125934;GRMZM2G131961;GRMZM2G133331;GRMZM2G174284;GRMZM2G361847;GRMZM2G366264;GRMZM2G380897;GRMZM2G445575	927	acaCGTCAggc	+	0.98
TFmatrixID_0533	bZIP	GRMZM2G000842;GRMZM2G006578;GRMZM2G030877;GRMZM2G055993;GRMZM2G060216;GRMZM2G060290;GRMZM2G080731;GRMZM2G094352;GRMZM2G125243;GRMZM2G125934;GRMZM2G131961;GRMZM2G133331;GRMZM2G174284;GRMZM2G361847;GRMZM2G366264;GRMZM2G380897;GRMZM2G445575	938	ggcTGACGccg	-	0.93
TFmatrixID_0533	bZIP	GRMZM2G000842;GRMZM2G006578;GRMZM2G030877;GRMZM2G055993;GRMZM2G060216;GRMZM2G060290;GRMZM2G080731;GRMZM2G094352;GRMZM2G125243;GRMZM2G125934;GRMZM2G131961;GRMZM2G133331;GRMZM2G174284;GRMZM2G361847;GRMZM2G366264;GRMZM2G380897;GRMZM2G445575	2713	ataTGACGtat	-	0.97
TFmatrixID_0213	C2H2	AC185108.3_FG011	219	tACACTa	+	1
TFmatrixID_0213	C2H2	AC185108.3_FG011	236	tACACTa	+	1
TFmatrixID_0213	C2H2	AC185108.3_FG011	241	tACACTa	+	1
TFmatrixID_0213	C2H2	AC185108.3_FG011	256	tACACTa	+	1
TFmatrixID_0213	C2H2	AC185108.3_FG011	1050	aACACTc	+	1
TFmatrixID_0213	C2H2	AC185108.3_FG011	1707	tACACTc	+	1
TFmatrixID_0213	C2H2	AC185108.3_FG011	2200	cACACTg	+	1
TFmatrixID_0213	C2H2	AC185108.3_FG011	2621	gAGTGTt	-	1
TFmatrixID_0213	C2H2	AC185108.3_FG011	3299	aACACTa	+	1
TFmatrixID_0214	C2H2	GRMZM2G001205;GRMZM2G061897;GRMZM2G112799;GRMZM2G338056;GRMZM2G376061	216	cattACACTacta	+	0.99
TFmatrixID_0214	C2H2	GRMZM2G001205;GRMZM2G061897;GRMZM2G112799;GRMZM2G338056;GRMZM2G376061	233	tactACACTacac	+	0.98
TFmatrixID_0214	C2H2	GRMZM2G001205;GRMZM2G061897;GRMZM2G112799;GRMZM2G338056;GRMZM2G376061	238	cactACACTatac	+	0.98
TFmatrixID_0214	C2H2	GRMZM2G001205;GRMZM2G061897;GRMZM2G112799;GRMZM2G338056;GRMZM2G376061	2618	atcgAGTGTtatt	-	0.98
TFmatrixID_0217	C2H2	GRMZM2G137736	55	gAGTTAt	-	1
TFmatrixID_0227	CPP	GRMZM2G059678	1413	catTCAAAaa	-	0.98
TFmatrixID_0093	Dof	P38564	1595	gatTAAAGacg	+	0.98
TFmatrixID_0093	Dof	P38564	2171	gacTAAAGcag	+	0.98
TFmatrixID_0094	Dof	O24463	776	aagAAAAGcaa	+	0.98
TFmatrixID_0094	Dof	O24463	1421	aaaAAAAGaaa	+	0.98
TFmatrixID_0094	Dof	O24463	3168	aaaAAAAGcgg	+	0.99
TFmatrixID_0472	Dof	GRMZM2G009406	780	AAAGCa	+	1
TFmatrixID_0472	Dof	GRMZM2G009406	893	AAAGCa	+	1
TFmatrixID_0472	Dof	GRMZM2G009406	1375	AAAGCa	+	1
TFmatrixID_0472	Dof	GRMZM2G009406	1805	AAAGCa	+	1
TFmatrixID_0472	Dof	GRMZM2G009406	2021	AAAGCa	+	1
TFmatrixID_0472	Dof	GRMZM2G009406	2175	AAAGCa	+	1
TFmatrixID_0472	Dof	GRMZM2G009406	3122	AAAGCa	+	1
TFmatrixID_0473	Dof	GRMZM2G179069	1622	AAAGCg	+	1
TFmatrixID_0473	Dof	GRMZM2G179069	3172	AAAGCg	+	1
TFmatrixID_0478	Dof	MNB1A_MAIZE	780	AAAGC	+	1
TFmatrixID_0478	Dof	MNB1A_MAIZE	814	AAAGC	+	1
TFmatrixID_0478	Dof	MNB1A_MAIZE	893	AAAGC	+	1
TFmatrixID_0478	Dof	MNB1A_MAIZE	1199	AAAGC	+	1
TFmatrixID_0478	Dof	MNB1A_MAIZE	1375	AAAGC	+	1
TFmatrixID_0478	Dof	MNB1A_MAIZE	1498	AAAGC	+	1
TFmatrixID_0478	Dof	MNB1A_MAIZE	1622	AAAGC	+	1
TFmatrixID_0478	Dof	MNB1A_MAIZE	1782	AAAGC	+	1
TFmatrixID_0478	Dof	MNB1A_MAIZE	1805	AAAGC	+	1
TFmatrixID_0478	Dof	MNB1A_MAIZE	2021	AAAGC	+	1
TFmatrixID_0478	Dof	MNB1A_MAIZE	2175	AAAGC	+	1
TFmatrixID_0478	Dof	MNB1A_MAIZE	3122	AAAGC	+	1
TFmatrixID_0478	Dof	MNB1A_MAIZE	3172	AAAGC	+	1
TFmatrixID_0480	Dof	GRMZM2G146283	780	AAAGC	+	1
TFmatrixID_0480	Dof	GRMZM2G146283	814	AAAGC	+	1
TFmatrixID_0480	Dof	GRMZM2G146283	893	AAAGC	+	1
TFmatrixID_0480	Dof	GRMZM2G146283	1199	AAAGC	+	1
TFmatrixID_0480	Dof	GRMZM2G146283	1375	AAAGC	+	1
TFmatrixID_0480	Dof	GRMZM2G146283	1498	AAAGC	+	1
TFmatrixID_0480	Dof	GRMZM2G146283	1622	AAAGC	+	1
TFmatrixID_0480	Dof	GRMZM2G146283	1782	AAAGC	+	1
TFmatrixID_0480	Dof	GRMZM2G146283	1805	AAAGC	+	1
TFmatrixID_0480	Dof	GRMZM2G146283	2021	AAAGC	+	1
TFmatrixID_0480	Dof	GRMZM2G146283	2175	AAAGC	+	1
TFmatrixID_0480	Dof	GRMZM2G146283	3122	AAAGC	+	1
TFmatrixID_0480	Dof	GRMZM2G146283	3172	AAAGC	+	1
TFmatrixID_0548	Dof	MNB1A_MAIZE	2171	gacTAAAGcag	+	0.98
TFmatrixID_0549	Dof	GRMZM2G009406	776	aagaAAAGCaa	+	0.99
TFmatrixID_0549	Dof	GRMZM2G009406	1371	ctctAAAGCat	+	1
TFmatrixID_0549	Dof	GRMZM2G009406	2171	gactAAAGCag	+	0.99
TFmatrixID_0549	Dof	GRMZM2G009406	3168	aaaaAAAGCgg	+	0.99
TFmatrixID_0550	Dof	GRMZM2G179069	776	aagaAAAGCaa	+	0.99
TFmatrixID_0550	Dof	GRMZM2G179069	1195	gaggAAAGCca	+	1
TFmatrixID_0550	Dof	GRMZM2G179069	1801	gatcAAAGCag	+	0.99
TFmatrixID_0550	Dof	GRMZM2G179069	2171	gactAAAGCag	+	1
TFmatrixID_0550	Dof	GRMZM2G179069	3168	aaaaAAAGCgg	+	0.99
TFmatrixID_0557	Dof	GRMZM2G146283	776	aagAAAAGcaa	+	0.98
TFmatrixID_0557	Dof	GRMZM2G146283	1421	aaaAAAAGaaa	+	0.98
TFmatrixID_0557	Dof	GRMZM2G146283	3168	aaaAAAAGcgg	+	0.99
TFmatrixID_0252	E2F/DP	AC233850.1_FG005	3337	taggGCGCGc	-	1
TFmatrixID_0255	EIL	AC234203.1_FG011;GRMZM2G003558;GRMZM2G006752;GRMZM2G033570;GRMZM2G151811;GRMZM2G317584	1356	aaaATACAt	-	0.97
TFmatrixID_0256	EIL	AC234203.1_FG011;GRMZM2G003558;GRMZM2G006752;GRMZM2G033570;GRMZM2G151811;GRMZM2G317584	2426	tcgTGCATct	-	0.98
TFmatrixID_0562	EIL	AC234203.1_FG011;GRMZM2G003558;GRMZM2G006752;GRMZM2G033570;GRMZM2G151811;GRMZM2G317584	571	ATGTAcgt	+	0.95
TFmatrixID_0055	ERF	GRMZM2G067463;GRMZM2G085678;GRMZM2G104260;GRMZM2G106591;GRMZM2G111415;GRMZM2G135452;GRMZM2G156006	349	cCGCCGccgc	+	1
TFmatrixID_0055	ERF	GRMZM2G067463;GRMZM2G085678;GRMZM2G104260;GRMZM2G106591;GRMZM2G111415;GRMZM2G135452;GRMZM2G156006	352	cCGCCGccgc	+	1
TFmatrixID_0055	ERF	GRMZM2G067463;GRMZM2G085678;GRMZM2G104260;GRMZM2G106591;GRMZM2G111415;GRMZM2G135452;GRMZM2G156006	436	cCGCCGccac	+	0.99
TFmatrixID_0064	ERF	GRMZM2G097081;GRMZM2G163745;GRMZM2G307152	1570	taCCGACct	+	1
TFmatrixID_0066	ERF	GRMZM2G003466;GRMZM2G006745;GRMZM2G028386;GRMZM2G156737;GRMZM2G376255;GRMZM2G399098;GRMZM2G419901	433	tCACCGccg	+	1
TFmatrixID_0066	ERF	GRMZM2G003466;GRMZM2G006745;GRMZM2G028386;GRMZM2G156737;GRMZM2G376255;GRMZM2G399098;GRMZM2G419901	442	cCACCGcct	+	1
TFmatrixID_0066	ERF	GRMZM2G003466;GRMZM2G006745;GRMZM2G028386;GRMZM2G156737;GRMZM2G376255;GRMZM2G399098;GRMZM2G419901	2525	aCACCGaca	+	1
TFmatrixID_0066	ERF	GRMZM2G003466;GRMZM2G006745;GRMZM2G028386;GRMZM2G156737;GRMZM2G376255;GRMZM2G399098;GRMZM2G419901	3228	gCACCGcca	+	1
TFmatrixID_0071	ERF	GRMZM2G016434;GRMZM2G021790;GRMZM2G024871;GRMZM2G055180;GRMZM2G057386;GRMZM2G080516;GRMZM2G085964;GRMZM2G103085;GRMZM2G149756;GRMZM2G175525;GRMZM2G466044;GRMZM2G474326;GRMZM2G475678	437	cgCCGCCa	+	1
TFmatrixID_0071	ERF	GRMZM2G016434;GRMZM2G021790;GRMZM2G024871;GRMZM2G055180;GRMZM2G057386;GRMZM2G080516;GRMZM2G085964;GRMZM2G103085;GRMZM2G149756;GRMZM2G175525;GRMZM2G466044;GRMZM2G474326;GRMZM2G475678	479	cgCCGCCa	+	1
TFmatrixID_0072	ERF	AC206951.3_FG017;GRMZM2G003466;GRMZM2G018398;GRMZM2G018984;GRMZM2G020150;GRMZM2G025062;GRMZM2G050851;GRMZM2G052667;GRMZM2G053503;GRMZM2G057386;GRMZM2G060465;GRMZM2G076896;GRMZM2G085964;GRMZM2G087059;GRMZM2G100727;GRMZM2G103085;GRMZM2G110333;GRMZM2G113060;GRMZM2G125460;GRMZM2G131281;GRMZM2G132185;GRMZM2G138396;GRMZM2G141679;GRMZM2G148333;GRMZM2G149756;GRMZM2G151542;GRMZM2G169382;GRMZM2G171179;GRMZ…	394	ttGCCGCc	+	1
TFmatrixID_0078	ERF	AC198979.4_FG009;GRMZM2G021790;GRMZM2G024871;GRMZM2G044077;GRMZM2G055180;GRMZM2G057386;GRMZM2G060206;GRMZM2G060517;GRMZM2G080516;GRMZM2G100727;GRMZM2G103085;GRMZM2G138396;GRMZM2G142179;GRMZM2G149756;GRMZM2G151542;GRMZM2G160971;GRMZM2G173771;GRMZM2G328197;GRMZM2G438202;GRMZM2G457562;GRMZM2G474326	349	ccGCCGCc	+	1
TFmatrixID_0078	ERF	AC198979.4_FG009;GRMZM2G021790;GRMZM2G024871;GRMZM2G044077;GRMZM2G055180;GRMZM2G057386;GRMZM2G060206;GRMZM2G060517;GRMZM2G080516;GRMZM2G100727;GRMZM2G103085;GRMZM2G138396;GRMZM2G142179;GRMZM2G149756;GRMZM2G151542;GRMZM2G160971;GRMZM2G173771;GRMZM2G328197;GRMZM2G438202;GRMZM2G457562;GRMZM2G474326	352	ccGCCGCc	+	1
TFmatrixID_0078	ERF	AC198979.4_FG009;GRMZM2G021790;GRMZM2G024871;GRMZM2G044077;GRMZM2G055180;GRMZM2G057386;GRMZM2G060206;GRMZM2G060517;GRMZM2G080516;GRMZM2G100727;GRMZM2G103085;GRMZM2G138396;GRMZM2G142179;GRMZM2G149756;GRMZM2G151542;GRMZM2G160971;GRMZM2G173771;GRMZM2G328197;GRMZM2G438202;GRMZM2G457562;GRMZM2G474326	436	ccGCCGCc	+	1
TFmatrixID_0078	ERF	AC198979.4_FG009;GRMZM2G021790;GRMZM2G024871;GRMZM2G044077;GRMZM2G055180;GRMZM2G057386;GRMZM2G060206;GRMZM2G060517;GRMZM2G080516;GRMZM2G100727;GRMZM2G103085;GRMZM2G138396;GRMZM2G142179;GRMZM2G149756;GRMZM2G151542;GRMZM2G160971;GRMZM2G173771;GRMZM2G328197;GRMZM2G438202;GRMZM2G457562;GRMZM2G474326	478	tcGCCGCc	+	1
TFmatrixID_0079	ERF	AC198979.4_FG009;AC233933.1_FG001;GRMZM2G021790;GRMZM2G024871;GRMZM2G055180;GRMZM2G060206;GRMZM2G060517;GRMZM2G073258;GRMZM2G080516;GRMZM2G123119;GRMZM2G317596;GRMZM2G379652;GRMZM2G381441;GRMZM2G466044;GRMZM2G474326;GRMZM2G478965	346	ctGCCGCcgc	+	0.99
TFmatrixID_0079	ERF	AC198979.4_FG009;AC233933.1_FG001;GRMZM2G021790;GRMZM2G024871;GRMZM2G055180;GRMZM2G060206;GRMZM2G060517;GRMZM2G073258;GRMZM2G080516;GRMZM2G123119;GRMZM2G317596;GRMZM2G379652;GRMZM2G381441;GRMZM2G466044;GRMZM2G474326;GRMZM2G478965	349	ccGCCGCcgc	+	1
TFmatrixID_0079	ERF	AC198979.4_FG009;AC233933.1_FG001;GRMZM2G021790;GRMZM2G024871;GRMZM2G055180;GRMZM2G060206;GRMZM2G060517;GRMZM2G073258;GRMZM2G080516;GRMZM2G123119;GRMZM2G317596;GRMZM2G379652;GRMZM2G381441;GRMZM2G466044;GRMZM2G474326;GRMZM2G478965	352	ccGCCGCcgc	+	1
TFmatrixID_0079	ERF	AC198979.4_FG009;AC233933.1_FG001;GRMZM2G021790;GRMZM2G024871;GRMZM2G055180;GRMZM2G060206;GRMZM2G060517;GRMZM2G073258;GRMZM2G080516;GRMZM2G123119;GRMZM2G317596;GRMZM2G379652;GRMZM2G381441;GRMZM2G466044;GRMZM2G474326;GRMZM2G478965	376	ctGCCGCcgt	+	0.99
TFmatrixID_0079	ERF	AC198979.4_FG009;AC233933.1_FG001;GRMZM2G021790;GRMZM2G024871;GRMZM2G055180;GRMZM2G060206;GRMZM2G060517;GRMZM2G073258;GRMZM2G080516;GRMZM2G123119;GRMZM2G317596;GRMZM2G379652;GRMZM2G381441;GRMZM2G466044;GRMZM2G474326;GRMZM2G478965	394	ttGCCGCcgc	+	0.99
TFmatrixID_0079	ERF	AC198979.4_FG009;AC233933.1_FG001;GRMZM2G021790;GRMZM2G024871;GRMZM2G055180;GRMZM2G060206;GRMZM2G060517;GRMZM2G073258;GRMZM2G080516;GRMZM2G123119;GRMZM2G317596;GRMZM2G379652;GRMZM2G381441;GRMZM2G466044;GRMZM2G474326;GRMZM2G478965	436	ccGCCGCcac	+	1
TFmatrixID_0079	ERF	AC198979.4_FG009;AC233933.1_FG001;GRMZM2G021790;GRMZM2G024871;GRMZM2G055180;GRMZM2G060206;GRMZM2G060517;GRMZM2G073258;GRMZM2G080516;GRMZM2G123119;GRMZM2G317596;GRMZM2G379652;GRMZM2G381441;GRMZM2G466044;GRMZM2G474326;GRMZM2G478965	478	tcGCCGCcac	+	0.99
TFmatrixID_0083	ERF	GRMZM2G039870;GRMZM2G044077;GRMZM2G052667;GRMZM2G142179;GRMZM2G151542;GRMZM2G160971;GRMZM2G328197;GRMZM2G369472	349	ccGCCGCc	+	1
TFmatrixID_0083	ERF	GRMZM2G039870;GRMZM2G044077;GRMZM2G052667;GRMZM2G142179;GRMZM2G151542;GRMZM2G160971;GRMZM2G328197;GRMZM2G369472	352	ccGCCGCc	+	1
TFmatrixID_0083	ERF	GRMZM2G039870;GRMZM2G044077;GRMZM2G052667;GRMZM2G142179;GRMZM2G151542;GRMZM2G160971;GRMZM2G328197;GRMZM2G369472	436	ccGCCGCc	+	1
TFmatrixID_0087	ERF	GRMZM2G003466;GRMZM2G044077;GRMZM2G113060;GRMZM2G138396;GRMZM2G141679;GRMZM2G142179;GRMZM2G151542;GRMZM2G160971;GRMZM2G309731;GRMZM2G328197;GRMZM2G369472	349	cCGCCGcc	+	0.99
TFmatrixID_0087	ERF	GRMZM2G003466;GRMZM2G044077;GRMZM2G113060;GRMZM2G138396;GRMZM2G141679;GRMZM2G142179;GRMZM2G151542;GRMZM2G160971;GRMZM2G309731;GRMZM2G328197;GRMZM2G369472	352	cCGCCGcc	+	0.99
TFmatrixID_0087	ERF	GRMZM2G003466;GRMZM2G044077;GRMZM2G113060;GRMZM2G138396;GRMZM2G141679;GRMZM2G142179;GRMZM2G151542;GRMZM2G160971;GRMZM2G309731;GRMZM2G328197;GRMZM2G369472	436	cCGCCGcc	+	0.99
TFmatrixID_0092	ERF	GRMZM2G057386;GRMZM2G466044;GRMZM2G474326	436	ccgCCGCCa	+	1
TFmatrixID_0092	ERF	GRMZM2G057386;GRMZM2G466044;GRMZM2G474326	478	tcgCCGCCa	+	1
TFmatrixID_0100	ERF	AC198979.4_FG009;GRMZM2G016434;GRMZM2G025062;GRMZM2G052667;GRMZM2G053503;GRMZM2G055180;GRMZM2G057386;GRMZM2G068967;GRMZM2G076896;GRMZM2G080516;GRMZM2G087059;GRMZM2G100727;GRMZM2G103085;GRMZM2G131281;GRMZM2G132185;GRMZM2G138396;GRMZM2G149756;GRMZM2G169382;GRMZM2G175525;GRMZM2G309731;GRMZM2G310368;GRMZM2G369472;GRMZM2G376255;GRMZM2G425798;GRMZM2G457562;GRMZM2G466044;GRMZM2G474326	349	cCGCCGccgc	+	1
TFmatrixID_0100	ERF	AC198979.4_FG009;GRMZM2G016434;GRMZM2G025062;GRMZM2G052667;GRMZM2G053503;GRMZM2G055180;GRMZM2G057386;GRMZM2G068967;GRMZM2G076896;GRMZM2G080516;GRMZM2G087059;GRMZM2G100727;GRMZM2G103085;GRMZM2G131281;GRMZM2G132185;GRMZM2G138396;GRMZM2G149756;GRMZM2G169382;GRMZM2G175525;GRMZM2G309731;GRMZM2G310368;GRMZM2G369472;GRMZM2G376255;GRMZM2G425798;GRMZM2G457562;GRMZM2G466044;GRMZM2G474326	352	cCGCCGccgc	+	1
TFmatrixID_0100	ERF	AC198979.4_FG009;GRMZM2G016434;GRMZM2G025062;GRMZM2G052667;GRMZM2G053503;GRMZM2G055180;GRMZM2G057386;GRMZM2G068967;GRMZM2G076896;GRMZM2G080516;GRMZM2G087059;GRMZM2G100727;GRMZM2G103085;GRMZM2G131281;GRMZM2G132185;GRMZM2G138396;GRMZM2G149756;GRMZM2G169382;GRMZM2G175525;GRMZM2G309731;GRMZM2G310368;GRMZM2G369472;GRMZM2G376255;GRMZM2G425798;GRMZM2G457562;GRMZM2G466044;GRMZM2G474326	436	cCGCCGccac	+	1
TFmatrixID_0100	ERF	AC198979.4_FG009;GRMZM2G016434;GRMZM2G025062;GRMZM2G052667;GRMZM2G053503;GRMZM2G055180;GRMZM2G057386;GRMZM2G068967;GRMZM2G076896;GRMZM2G080516;GRMZM2G087059;GRMZM2G100727;GRMZM2G103085;GRMZM2G131281;GRMZM2G132185;GRMZM2G138396;GRMZM2G149756;GRMZM2G169382;GRMZM2G175525;GRMZM2G309731;GRMZM2G310368;GRMZM2G369472;GRMZM2G376255;GRMZM2G425798;GRMZM2G457562;GRMZM2G466044;GRMZM2G474326	478	tCGCCGccac	+	1
TFmatrixID_0101	ERF	AC198979.4_FG009;GRMZM2G021790;GRMZM2G023708;GRMZM2G024871;GRMZM2G055180;GRMZM2G057386;GRMZM2G060206;GRMZM2G060517;GRMZM2G076896;GRMZM2G079825;GRMZM2G080516;GRMZM2G103085;GRMZM2G138396;GRMZM2G151542;GRMZM2G160971;GRMZM2G175525;GRMZM2G317596;GRMZM2G328197;GRMZM2G369472;GRMZM2G379652;GRMZM2G381441;GRMZM2G466044;GRMZM2G474326;GRMZM2G475678;GRMZM2G478965	349	ccGCCGCcgc	+	1
TFmatrixID_0101	ERF	AC198979.4_FG009;GRMZM2G021790;GRMZM2G023708;GRMZM2G024871;GRMZM2G055180;GRMZM2G057386;GRMZM2G060206;GRMZM2G060517;GRMZM2G076896;GRMZM2G079825;GRMZM2G080516;GRMZM2G103085;GRMZM2G138396;GRMZM2G151542;GRMZM2G160971;GRMZM2G175525;GRMZM2G317596;GRMZM2G328197;GRMZM2G369472;GRMZM2G379652;GRMZM2G381441;GRMZM2G466044;GRMZM2G474326;GRMZM2G475678;GRMZM2G478965	352	ccGCCGCcgc	+	1
TFmatrixID_0101	ERF	AC198979.4_FG009;GRMZM2G021790;GRMZM2G023708;GRMZM2G024871;GRMZM2G055180;GRMZM2G057386;GRMZM2G060206;GRMZM2G060517;GRMZM2G076896;GRMZM2G079825;GRMZM2G080516;GRMZM2G103085;GRMZM2G138396;GRMZM2G151542;GRMZM2G160971;GRMZM2G175525;GRMZM2G317596;GRMZM2G328197;GRMZM2G369472;GRMZM2G379652;GRMZM2G381441;GRMZM2G466044;GRMZM2G474326;GRMZM2G475678;GRMZM2G478965	436	ccGCCGCcac	+	1
TFmatrixID_0101	ERF	AC198979.4_FG009;GRMZM2G021790;GRMZM2G023708;GRMZM2G024871;GRMZM2G055180;GRMZM2G057386;GRMZM2G060206;GRMZM2G060517;GRMZM2G076896;GRMZM2G079825;GRMZM2G080516;GRMZM2G103085;GRMZM2G138396;GRMZM2G151542;GRMZM2G160971;GRMZM2G175525;GRMZM2G317596;GRMZM2G328197;GRMZM2G369472;GRMZM2G379652;GRMZM2G381441;GRMZM2G466044;GRMZM2G474326;GRMZM2G475678;GRMZM2G478965	478	tcGCCGCcac	+	1
TFmatrixID_0107	ERF	GRMZM2G003466;GRMZM2G009598;GRMZM2G044077;GRMZM2G100727;GRMZM2G105266;GRMZM2G113060;GRMZM2G138396;GRMZM2G141679;GRMZM2G142179;GRMZM2G149756;GRMZM2G151542;GRMZM2G160971;GRMZM2G328197;GRMZM2G369472;GRMZM2G457562	349	cCGCCGccg	+	1
TFmatrixID_0107	ERF	GRMZM2G003466;GRMZM2G009598;GRMZM2G044077;GRMZM2G100727;GRMZM2G105266;GRMZM2G113060;GRMZM2G138396;GRMZM2G141679;GRMZM2G142179;GRMZM2G149756;GRMZM2G151542;GRMZM2G160971;GRMZM2G328197;GRMZM2G369472;GRMZM2G457562	352	cCGCCGccg	+	1
TFmatrixID_0107	ERF	GRMZM2G003466;GRMZM2G009598;GRMZM2G044077;GRMZM2G100727;GRMZM2G105266;GRMZM2G113060;GRMZM2G138396;GRMZM2G141679;GRMZM2G142179;GRMZM2G149756;GRMZM2G151542;GRMZM2G160971;GRMZM2G328197;GRMZM2G369472;GRMZM2G457562	436	cCGCCGcca	+	1
TFmatrixID_0107	ERF	GRMZM2G003466;GRMZM2G009598;GRMZM2G044077;GRMZM2G100727;GRMZM2G105266;GRMZM2G113060;GRMZM2G138396;GRMZM2G141679;GRMZM2G142179;GRMZM2G149756;GRMZM2G151542;GRMZM2G160971;GRMZM2G328197;GRMZM2G369472;GRMZM2G457562	478	tCGCCGcca	+	1
TFmatrixID_0109	ERF	GRMZM2G042756;GRMZM2G137341;GRMZM2G380377	1752	atgCCGACct	+	0.91
TFmatrixID_0109	ERF	GRMZM2G042756;GRMZM2G137341;GRMZM2G380377	2146	agGTCGGcag	-	0.91
TFmatrixID_0109	ERF	GRMZM2G042756;GRMZM2G137341;GRMZM2G380377	2455	caGTCGGcga	-	0.91
TFmatrixID_0109	ERF	GRMZM2G042756;GRMZM2G137341;GRMZM2G380377	2525	acaCCGACaa	+	0.92
TFmatrixID_0113	ERF	AC198979.4_FG009;AC206951.3_FG016;AC206951.3_FG017;GRMZM2G003466;GRMZM2G016434;GRMZM2G018398;GRMZM2G024871;GRMZM2G025062;GRMZM2G044077;GRMZM2G052667;GRMZM2G053503;GRMZM2G057386;GRMZM2G060206;GRMZM2G060517;GRMZM2G068967;GRMZM2G076896;GRMZM2G080516;GRMZM2G087059;GRMZM2G100727;GRMZM2G103085;GRMZM2G110333;GRMZM2G113060;GRMZM2G131281;GRMZM2G132185;GRMZM2G138396;GRMZM2G141679;GRMZM2G142179;GRMZM2G14833…	348	gccGCCGCcg	+	1
TFmatrixID_0113	ERF	AC198979.4_FG009;AC206951.3_FG016;AC206951.3_FG017;GRMZM2G003466;GRMZM2G016434;GRMZM2G018398;GRMZM2G024871;GRMZM2G025062;GRMZM2G044077;GRMZM2G052667;GRMZM2G053503;GRMZM2G057386;GRMZM2G060206;GRMZM2G060517;GRMZM2G068967;GRMZM2G076896;GRMZM2G080516;GRMZM2G087059;GRMZM2G100727;GRMZM2G103085;GRMZM2G110333;GRMZM2G113060;GRMZM2G131281;GRMZM2G132185;GRMZM2G138396;GRMZM2G141679;GRMZM2G142179;GRMZM2G14833…	351	gccGCCGCcg	+	1
TFmatrixID_0113	ERF	AC198979.4_FG009;AC206951.3_FG016;AC206951.3_FG017;GRMZM2G003466;GRMZM2G016434;GRMZM2G018398;GRMZM2G024871;GRMZM2G025062;GRMZM2G044077;GRMZM2G052667;GRMZM2G053503;GRMZM2G057386;GRMZM2G060206;GRMZM2G060517;GRMZM2G068967;GRMZM2G076896;GRMZM2G080516;GRMZM2G087059;GRMZM2G100727;GRMZM2G103085;GRMZM2G110333;GRMZM2G113060;GRMZM2G131281;GRMZM2G132185;GRMZM2G138396;GRMZM2G141679;GRMZM2G142179;GRMZM2G14833…	435	accGCCGCca	+	1
TFmatrixID_0113	ERF	AC198979.4_FG009;AC206951.3_FG016;AC206951.3_FG017;GRMZM2G003466;GRMZM2G016434;GRMZM2G018398;GRMZM2G024871;GRMZM2G025062;GRMZM2G044077;GRMZM2G052667;GRMZM2G053503;GRMZM2G057386;GRMZM2G060206;GRMZM2G060517;GRMZM2G068967;GRMZM2G076896;GRMZM2G080516;GRMZM2G087059;GRMZM2G100727;GRMZM2G103085;GRMZM2G110333;GRMZM2G113060;GRMZM2G131281;GRMZM2G132185;GRMZM2G138396;GRMZM2G141679;GRMZM2G142179;GRMZM2G14833…	477	gtcGCCGCca	+	1
TFmatrixID_0118	ERF	GRMZM2G073047;GRMZM2G119865;GRMZM2G301860	1570	taCCGACc	+	0.94
TFmatrixID_0118	ERF	GRMZM2G073047;GRMZM2G119865;GRMZM2G301860	2526	caCCGACa	+	1
TFmatrixID_0512	ERF	AC198979.4_FG009;AC233933.1_FG001;GRMZM2G021790;GRMZM2G024871;GRMZM2G055180;GRMZM2G060206;GRMZM2G060517;GRMZM2G073258;GRMZM2G080516;GRMZM2G123119;GRMZM2G317596;GRMZM2G379652;GRMZM2G381441;GRMZM2G466044;GRMZM2G474326;GRMZM2G478965	437	cGCCGCca	+	1
TFmatrixID_0512	ERF	AC198979.4_FG009;AC233933.1_FG001;GRMZM2G021790;GRMZM2G024871;GRMZM2G055180;GRMZM2G060206;GRMZM2G060517;GRMZM2G073258;GRMZM2G080516;GRMZM2G123119;GRMZM2G317596;GRMZM2G379652;GRMZM2G381441;GRMZM2G466044;GRMZM2G474326;GRMZM2G478965	479	cGCCGCca	+	1
TFmatrixID_0053	ERF;AP2	AC198979.4_FG009;GRMZM2G002119;GRMZM2G016434;GRMZM2G020016;GRMZM2G020054;GRMZM2G020150;GRMZM2G023708;GRMZM2G024871;GRMZM2G025062;GRMZM2G044077;GRMZM2G047999;GRMZM2G052720;GRMZM2G057386;GRMZM2G066158;GRMZM2G068967;GRMZM2G076896;GRMZM2G079653;GRMZM2G079825;GRMZM2G087059;GRMZM2G089995;GRMZM2G103085;GRMZM2G120401;GRMZM2G131281;GRMZM2G132185;GRMZM2G132223;GRMZM2G138396;GRMZM2G142179;GRMZM2G146028;GRMZ…	437	CGCCGcca	+	1
TFmatrixID_0053	ERF;AP2	AC198979.4_FG009;GRMZM2G002119;GRMZM2G016434;GRMZM2G020016;GRMZM2G020054;GRMZM2G020150;GRMZM2G023708;GRMZM2G024871;GRMZM2G025062;GRMZM2G044077;GRMZM2G047999;GRMZM2G052720;GRMZM2G057386;GRMZM2G066158;GRMZM2G068967;GRMZM2G076896;GRMZM2G079653;GRMZM2G079825;GRMZM2G087059;GRMZM2G089995;GRMZM2G103085;GRMZM2G120401;GRMZM2G131281;GRMZM2G132185;GRMZM2G132223;GRMZM2G138396;GRMZM2G142179;GRMZM2G146028;GRMZ…	479	CGCCGcca	+	1
TFmatrixID_0054	ERF;AP2	AC198979.4_FG009;AC233933.1_FG001;GRMZM2G021790;GRMZM2G024871;GRMZM2G055180;GRMZM2G073258;GRMZM2G080516;GRMZM2G123119;GRMZM2G307665;GRMZM2G317596;GRMZM2G379652;GRMZM2G381441;GRMZM2G478965	350	cgCCGCCg	+	1
TFmatrixID_0054	ERF;AP2	AC198979.4_FG009;AC233933.1_FG001;GRMZM2G021790;GRMZM2G024871;GRMZM2G055180;GRMZM2G073258;GRMZM2G080516;GRMZM2G123119;GRMZM2G307665;GRMZM2G317596;GRMZM2G379652;GRMZM2G381441;GRMZM2G478965	353	cgCCGCCg	+	1
TFmatrixID_0059	ERF;AP2	AC198979.4_FG009;GRMZM2G002119;GRMZM2G020016;GRMZM2G020054;GRMZM2G020150;GRMZM2G023708;GRMZM2G047999;GRMZM2G066158;GRMZM2G068967;GRMZM2G076896;GRMZM2G079653;GRMZM2G079825;GRMZM2G089995;GRMZM2G131281;GRMZM2G132185;GRMZM2G132223;GRMZM2G138396;GRMZM2G142179;GRMZM2G146028;GRMZM2G149756;GRMZM2G174347;GRMZM2G307665;GRMZM2G309731;GRMZM2G310368;GRMZM2G328197;GRMZM2G369472;GRMZM2G429378;GRMZM2G438202;GRMZ…	349	cCGCCGccgc	+	0.99
TFmatrixID_0059	ERF;AP2	AC198979.4_FG009;GRMZM2G002119;GRMZM2G020016;GRMZM2G020054;GRMZM2G020150;GRMZM2G023708;GRMZM2G047999;GRMZM2G066158;GRMZM2G068967;GRMZM2G076896;GRMZM2G079653;GRMZM2G079825;GRMZM2G089995;GRMZM2G131281;GRMZM2G132185;GRMZM2G132223;GRMZM2G138396;GRMZM2G142179;GRMZM2G146028;GRMZM2G149756;GRMZM2G174347;GRMZM2G307665;GRMZM2G309731;GRMZM2G310368;GRMZM2G328197;GRMZM2G369472;GRMZM2G429378;GRMZM2G438202;GRMZ…	352	cCGCCGccgc	+	0.99
TFmatrixID_0059	ERF;AP2	AC198979.4_FG009;GRMZM2G002119;GRMZM2G020016;GRMZM2G020054;GRMZM2G020150;GRMZM2G023708;GRMZM2G047999;GRMZM2G066158;GRMZM2G068967;GRMZM2G076896;GRMZM2G079653;GRMZM2G079825;GRMZM2G089995;GRMZM2G131281;GRMZM2G132185;GRMZM2G132223;GRMZM2G138396;GRMZM2G142179;GRMZM2G146028;GRMZM2G149756;GRMZM2G174347;GRMZM2G307665;GRMZM2G309731;GRMZM2G310368;GRMZM2G328197;GRMZM2G369472;GRMZM2G429378;GRMZM2G438202;GRMZ…	436	cCGCCGccac	+	1
TFmatrixID_0059	ERF;AP2	AC198979.4_FG009;GRMZM2G002119;GRMZM2G020016;GRMZM2G020054;GRMZM2G020150;GRMZM2G023708;GRMZM2G047999;GRMZM2G066158;GRMZM2G068967;GRMZM2G076896;GRMZM2G079653;GRMZM2G079825;GRMZM2G089995;GRMZM2G131281;GRMZM2G132185;GRMZM2G132223;GRMZM2G138396;GRMZM2G142179;GRMZM2G146028;GRMZM2G149756;GRMZM2G174347;GRMZM2G307665;GRMZM2G309731;GRMZM2G310368;GRMZM2G328197;GRMZM2G369472;GRMZM2G429378;GRMZM2G438202;GRMZ…	478	tCGCCGccac	+	1
TFmatrixID_0060	ERF;AP2	AC206951.3_FG016;AC206951.3_FG017;GRMZM2G003466;GRMZM2G016434;GRMZM2G018398;GRMZM2G018984;GRMZM2G020150;GRMZM2G021790;GRMZM2G025062;GRMZM2G029323;GRMZM2G052667;GRMZM2G053503;GRMZM2G055180;GRMZM2G055204;GRMZM2G057386;GRMZM2G061487;GRMZM2G068967;GRMZM2G076896;GRMZM2G080516;GRMZM2G087059;GRMZM2G100727;GRMZM2G103085;GRMZM2G110333;GRMZM2G113060;GRMZM2G125460;GRMZM2G131281;GRMZM2G138396;GRMZM2G141679;G…	379	cCGCCGtc	-	1
TFmatrixID_0061	ERF;AP2	AC206951.3_FG017;GRMZM2G002119;GRMZM2G020054;GRMZM2G020150;GRMZM2G023708;GRMZM2G024871;GRMZM2G044077;GRMZM2G047999;GRMZM2G066158;GRMZM2G068967;GRMZM2G076896;GRMZM2G079653;GRMZM2G079825;GRMZM2G089995;GRMZM2G100727;GRMZM2G103085;GRMZM2G120401;GRMZM2G131281;GRMZM2G132185;GRMZM2G132223;GRMZM2G138396;GRMZM2G142179;GRMZM2G146028;GRMZM2G149756;GRMZM2G151542;GRMZM2G160971;GRMZM2G165257;GRMZM2G174347;GRMZ…	350	CGCCGccg	+	0.98
TFmatrixID_0061	ERF;AP2	AC206951.3_FG017;GRMZM2G002119;GRMZM2G020054;GRMZM2G020150;GRMZM2G023708;GRMZM2G024871;GRMZM2G044077;GRMZM2G047999;GRMZM2G066158;GRMZM2G068967;GRMZM2G076896;GRMZM2G079653;GRMZM2G079825;GRMZM2G089995;GRMZM2G100727;GRMZM2G103085;GRMZM2G120401;GRMZM2G131281;GRMZM2G132185;GRMZM2G132223;GRMZM2G138396;GRMZM2G142179;GRMZM2G146028;GRMZM2G149756;GRMZM2G151542;GRMZM2G160971;GRMZM2G165257;GRMZM2G174347;GRMZ…	353	CGCCGccg	+	0.98
TFmatrixID_0061	ERF;AP2	AC206951.3_FG017;GRMZM2G002119;GRMZM2G020054;GRMZM2G020150;GRMZM2G023708;GRMZM2G024871;GRMZM2G044077;GRMZM2G047999;GRMZM2G066158;GRMZM2G068967;GRMZM2G076896;GRMZM2G079653;GRMZM2G079825;GRMZM2G089995;GRMZM2G100727;GRMZM2G103085;GRMZM2G120401;GRMZM2G131281;GRMZM2G132185;GRMZM2G132223;GRMZM2G138396;GRMZM2G142179;GRMZM2G146028;GRMZM2G149756;GRMZM2G151542;GRMZM2G160971;GRMZM2G165257;GRMZM2G174347;GRMZ…	437	CGCCGcca	+	1
TFmatrixID_0061	ERF;AP2	AC206951.3_FG017;GRMZM2G002119;GRMZM2G020054;GRMZM2G020150;GRMZM2G023708;GRMZM2G024871;GRMZM2G044077;GRMZM2G047999;GRMZM2G066158;GRMZM2G068967;GRMZM2G076896;GRMZM2G079653;GRMZM2G079825;GRMZM2G089995;GRMZM2G100727;GRMZM2G103085;GRMZM2G120401;GRMZM2G131281;GRMZM2G132185;GRMZM2G132223;GRMZM2G138396;GRMZM2G142179;GRMZM2G146028;GRMZM2G149756;GRMZM2G151542;GRMZM2G160971;GRMZM2G165257;GRMZM2G174347;GRMZ…	479	CGCCGcca	+	1
TFmatrixID_0062	ERF;AP2	AC206951.3_FG017;GRMZM2G002119;GRMZM2G020016;GRMZM2G020054;GRMZM2G020150;GRMZM2G023708;GRMZM2G047999;GRMZM2G052720;GRMZM2G066158;GRMZM2G068967;GRMZM2G076896;GRMZM2G079653;GRMZM2G079825;GRMZM2G089995;GRMZM2G100727;GRMZM2G120401;GRMZM2G131281;GRMZM2G132185;GRMZM2G132223;GRMZM2G138396;GRMZM2G146028;GRMZM2G149756;GRMZM2G165257;GRMZM2G174347;GRMZM2G175525;GRMZM2G175543;GRMZM2G307119;GRMZM2G307665;GRMZ…	350	CGCCGccgcc	+	0.99
TFmatrixID_0062	ERF;AP2	AC206951.3_FG017;GRMZM2G002119;GRMZM2G020016;GRMZM2G020054;GRMZM2G020150;GRMZM2G023708;GRMZM2G047999;GRMZM2G052720;GRMZM2G066158;GRMZM2G068967;GRMZM2G076896;GRMZM2G079653;GRMZM2G079825;GRMZM2G089995;GRMZM2G100727;GRMZM2G120401;GRMZM2G131281;GRMZM2G132185;GRMZM2G132223;GRMZM2G138396;GRMZM2G146028;GRMZM2G149756;GRMZM2G165257;GRMZM2G174347;GRMZM2G175525;GRMZM2G175543;GRMZM2G307119;GRMZM2G307665;GRMZ…	353	CGCCGccgct	+	0.99
TFmatrixID_0062	ERF;AP2	AC206951.3_FG017;GRMZM2G002119;GRMZM2G020016;GRMZM2G020054;GRMZM2G020150;GRMZM2G023708;GRMZM2G047999;GRMZM2G052720;GRMZM2G066158;GRMZM2G068967;GRMZM2G076896;GRMZM2G079653;GRMZM2G079825;GRMZM2G089995;GRMZM2G100727;GRMZM2G120401;GRMZM2G131281;GRMZM2G132185;GRMZM2G132223;GRMZM2G138396;GRMZM2G146028;GRMZM2G149756;GRMZM2G165257;GRMZM2G174347;GRMZM2G175525;GRMZM2G175543;GRMZM2G307119;GRMZM2G307665;GRMZ…	437	CGCCGccacc	+	1
TFmatrixID_0062	ERF;AP2	AC206951.3_FG017;GRMZM2G002119;GRMZM2G020016;GRMZM2G020054;GRMZM2G020150;GRMZM2G023708;GRMZM2G047999;GRMZM2G052720;GRMZM2G066158;GRMZM2G068967;GRMZM2G076896;GRMZM2G079653;GRMZM2G079825;GRMZM2G089995;GRMZM2G100727;GRMZM2G120401;GRMZM2G131281;GRMZM2G132185;GRMZM2G132223;GRMZM2G138396;GRMZM2G146028;GRMZM2G149756;GRMZM2G165257;GRMZM2G174347;GRMZM2G175525;GRMZM2G175543;GRMZM2G307119;GRMZM2G307665;GRMZ…	479	CGCCGccacc	+	1
TFmatrixID_0067	ERF;AP2	GRMZM2G003466;GRMZM2G023995;GRMZM2G026926;GRMZM2G029323;GRMZM2G039870;GRMZM2G040664;GRMZM2G055204;GRMZM2G061487;GRMZM2G100982;GRMZM2G113060;GRMZM2G138396;GRMZM2G139765;GRMZM2G141679;GRMZM2G300924;GRMZM2G369472;GRMZM2G376255;GRMZM2G399098;GRMZM2G419901	1570	taCCGACctc	+	0.97
TFmatrixID_0067	ERF;AP2	GRMZM2G003466;GRMZM2G023995;GRMZM2G026926;GRMZM2G029323;GRMZM2G039870;GRMZM2G040664;GRMZM2G055204;GRMZM2G061487;GRMZM2G100982;GRMZM2G113060;GRMZM2G138396;GRMZM2G139765;GRMZM2G141679;GRMZM2G300924;GRMZM2G369472;GRMZM2G376255;GRMZM2G399098;GRMZM2G419901	2526	caCCGACaag	+	0.98
TFmatrixID_0069	ERF;AP2	AC198979.4_FG009;AC206951.3_FG017;GRMZM2G003466;GRMZM2G016434;GRMZM2G018984;GRMZM2G020150;GRMZM2G021790;GRMZM2G024871;GRMZM2G025062;GRMZM2G029323;GRMZM2G039870;GRMZM2G052667;GRMZM2G053503;GRMZM2G055180;GRMZM2G055204;GRMZM2G057386;GRMZM2G068967;GRMZM2G076896;GRMZM2G080516;GRMZM2G087059;GRMZM2G100727;GRMZM2G103085;GRMZM2G113060;GRMZM2G131281;GRMZM2G132185;GRMZM2G138396;GRMZM2G141679;GRMZM2G149756;G…	348	gcCGCCGccg	+	0.99
TFmatrixID_0069	ERF;AP2	AC198979.4_FG009;AC206951.3_FG017;GRMZM2G003466;GRMZM2G016434;GRMZM2G018984;GRMZM2G020150;GRMZM2G021790;GRMZM2G024871;GRMZM2G025062;GRMZM2G029323;GRMZM2G039870;GRMZM2G052667;GRMZM2G053503;GRMZM2G055180;GRMZM2G055204;GRMZM2G057386;GRMZM2G068967;GRMZM2G076896;GRMZM2G080516;GRMZM2G087059;GRMZM2G100727;GRMZM2G103085;GRMZM2G113060;GRMZM2G131281;GRMZM2G132185;GRMZM2G138396;GRMZM2G141679;GRMZM2G149756;G…	351	gcCGCCGccg	+	0.99
TFmatrixID_0069	ERF;AP2	AC198979.4_FG009;AC206951.3_FG017;GRMZM2G003466;GRMZM2G016434;GRMZM2G018984;GRMZM2G020150;GRMZM2G021790;GRMZM2G024871;GRMZM2G025062;GRMZM2G029323;GRMZM2G039870;GRMZM2G052667;GRMZM2G053503;GRMZM2G055180;GRMZM2G055204;GRMZM2G057386;GRMZM2G068967;GRMZM2G076896;GRMZM2G080516;GRMZM2G087059;GRMZM2G100727;GRMZM2G103085;GRMZM2G113060;GRMZM2G131281;GRMZM2G132185;GRMZM2G138396;GRMZM2G141679;GRMZM2G149756;G…	435	acCGCCGcca	+	1
TFmatrixID_0069	ERF;AP2	AC198979.4_FG009;AC206951.3_FG017;GRMZM2G003466;GRMZM2G016434;GRMZM2G018984;GRMZM2G020150;GRMZM2G021790;GRMZM2G024871;GRMZM2G025062;GRMZM2G029323;GRMZM2G039870;GRMZM2G052667;GRMZM2G053503;GRMZM2G055180;GRMZM2G055204;GRMZM2G057386;GRMZM2G068967;GRMZM2G076896;GRMZM2G080516;GRMZM2G087059;GRMZM2G100727;GRMZM2G103085;GRMZM2G113060;GRMZM2G131281;GRMZM2G132185;GRMZM2G138396;GRMZM2G141679;GRMZM2G149756;G…	477	gtCGCCGcca	+	0.99
TFmatrixID_0070	ERF;AP2	GRMZM2G000520;GRMZM2G041839;GRMZM2G047918;GRMZM2G048621;GRMZM2G056729;GRMZM2G072926;GRMZM2G172936;GRMZM2G368838;GRMZM2G477287	1752	atgCCGACc	+	0.99
TFmatrixID_0070	ERF;AP2	GRMZM2G000520;GRMZM2G041839;GRMZM2G047918;GRMZM2G048621;GRMZM2G056729;GRMZM2G072926;GRMZM2G172936;GRMZM2G368838;GRMZM2G477287	2147	gGTCGGcag	-	0.99
TFmatrixID_0070	ERF;AP2	GRMZM2G000520;GRMZM2G041839;GRMZM2G047918;GRMZM2G048621;GRMZM2G056729;GRMZM2G072926;GRMZM2G172936;GRMZM2G368838;GRMZM2G477287	2456	aGTCGGcga	-	0.99
TFmatrixID_0075	ERF;AP2	AC198979.4_FG009;AC206951.3_FG016;AC206951.3_FG017;GRMZM2G002119;GRMZM2G016434;GRMZM2G020016;GRMZM2G020054;GRMZM2G020150;GRMZM2G023708;GRMZM2G024871;GRMZM2G025062;GRMZM2G044077;GRMZM2G047999;GRMZM2G052720;GRMZM2G053503;GRMZM2G057386;GRMZM2G066158;GRMZM2G068967;GRMZM2G076896;GRMZM2G079653;GRMZM2G079825;GRMZM2G087059;GRMZM2G089995;GRMZM2G100727;GRMZM2G103085;GRMZM2G120401;GRMZM2G131281;GRMZM2G13218…	349	cCGCCGcc	+	1
TFmatrixID_0075	ERF;AP2	AC198979.4_FG009;AC206951.3_FG016;AC206951.3_FG017;GRMZM2G002119;GRMZM2G016434;GRMZM2G020016;GRMZM2G020054;GRMZM2G020150;GRMZM2G023708;GRMZM2G024871;GRMZM2G025062;GRMZM2G044077;GRMZM2G047999;GRMZM2G052720;GRMZM2G053503;GRMZM2G057386;GRMZM2G066158;GRMZM2G068967;GRMZM2G076896;GRMZM2G079653;GRMZM2G079825;GRMZM2G087059;GRMZM2G089995;GRMZM2G100727;GRMZM2G103085;GRMZM2G120401;GRMZM2G131281;GRMZM2G13218…	352	cCGCCGcc	+	1
TFmatrixID_0075	ERF;AP2	AC198979.4_FG009;AC206951.3_FG016;AC206951.3_FG017;GRMZM2G002119;GRMZM2G016434;GRMZM2G020016;GRMZM2G020054;GRMZM2G020150;GRMZM2G023708;GRMZM2G024871;GRMZM2G025062;GRMZM2G044077;GRMZM2G047999;GRMZM2G052720;GRMZM2G053503;GRMZM2G057386;GRMZM2G066158;GRMZM2G068967;GRMZM2G076896;GRMZM2G079653;GRMZM2G079825;GRMZM2G087059;GRMZM2G089995;GRMZM2G100727;GRMZM2G103085;GRMZM2G120401;GRMZM2G131281;GRMZM2G13218…	436	cCGCCGcc	+	1
TFmatrixID_0077	ERF;AP2	AC206951.3_FG017;GRMZM2G002119;GRMZM2G020016;GRMZM2G020054;GRMZM2G020150;GRMZM2G023708;GRMZM2G047999;GRMZM2G066158;GRMZM2G068967;GRMZM2G076896;GRMZM2G079653;GRMZM2G079825;GRMZM2G089995;GRMZM2G120401;GRMZM2G132185;GRMZM2G132223;GRMZM2G146028;GRMZM2G165257;GRMZM2G174347;GRMZM2G175543;GRMZM2G307665;GRMZM2G309731;GRMZM2G310368;GRMZM2G328197;GRMZM2G429378;GRMZM2G438202	353	cGCCGCcgct	+	1
TFmatrixID_0077	ERF;AP2	AC206951.3_FG017;GRMZM2G002119;GRMZM2G020016;GRMZM2G020054;GRMZM2G020150;GRMZM2G023708;GRMZM2G047999;GRMZM2G066158;GRMZM2G068967;GRMZM2G076896;GRMZM2G079653;GRMZM2G079825;GRMZM2G089995;GRMZM2G120401;GRMZM2G132185;GRMZM2G132223;GRMZM2G146028;GRMZM2G165257;GRMZM2G174347;GRMZM2G175543;GRMZM2G307665;GRMZM2G309731;GRMZM2G310368;GRMZM2G328197;GRMZM2G429378;GRMZM2G438202	437	cGCCGCcacc	+	1
TFmatrixID_0077	ERF;AP2	AC206951.3_FG017;GRMZM2G002119;GRMZM2G020016;GRMZM2G020054;GRMZM2G020150;GRMZM2G023708;GRMZM2G047999;GRMZM2G066158;GRMZM2G068967;GRMZM2G076896;GRMZM2G079653;GRMZM2G079825;GRMZM2G089995;GRMZM2G120401;GRMZM2G132185;GRMZM2G132223;GRMZM2G146028;GRMZM2G165257;GRMZM2G174347;GRMZM2G175543;GRMZM2G307665;GRMZM2G309731;GRMZM2G310368;GRMZM2G328197;GRMZM2G429378;GRMZM2G438202	479	cGCCGCcacc	+	1
TFmatrixID_0080	ERF;AP2	AC187157.4_FG001;AC198403.3_FG001;AC233944.1_FG002;GRMZM2G005301;GRMZM2G028969;GRMZM2G041839;GRMZM2G047918;GRMZM2G048621;GRMZM2G056729;GRMZM2G072926;GRMZM2G073047;GRMZM2G172936	1569	gtaCCGACct	+	0.99
TFmatrixID_0080	ERF;AP2	AC187157.4_FG001;AC198403.3_FG001;AC233944.1_FG002;GRMZM2G005301;GRMZM2G028969;GRMZM2G041839;GRMZM2G047918;GRMZM2G048621;GRMZM2G056729;GRMZM2G072926;GRMZM2G073047;GRMZM2G172936	2525	acaCCGACaa	+	1
TFmatrixID_0082	ERF;AP2	AC198979.4_FG009;GRMZM2G016434;GRMZM2G018984;GRMZM2G020150;GRMZM2G021790;GRMZM2G024871;GRMZM2G025062;GRMZM2G053503;GRMZM2G055180;GRMZM2G055204;GRMZM2G057386;GRMZM2G076896;GRMZM2G080516;GRMZM2G087059;GRMZM2G100727;GRMZM2G138396;GRMZM2G149756;GRMZM2G169382;GRMZM2G174347;GRMZM2G175525;GRMZM2G307665;GRMZM2G309731;GRMZM2G317596;GRMZM2G381441;GRMZM2G425798;GRMZM2G457562;GRMZM2G466044;GRMZM2G474326;GRMZ…	349	cCGCCGccg	+	1
TFmatrixID_0082	ERF;AP2	AC198979.4_FG009;GRMZM2G016434;GRMZM2G018984;GRMZM2G020150;GRMZM2G021790;GRMZM2G024871;GRMZM2G025062;GRMZM2G053503;GRMZM2G055180;GRMZM2G055204;GRMZM2G057386;GRMZM2G076896;GRMZM2G080516;GRMZM2G087059;GRMZM2G100727;GRMZM2G138396;GRMZM2G149756;GRMZM2G169382;GRMZM2G174347;GRMZM2G175525;GRMZM2G307665;GRMZM2G309731;GRMZM2G317596;GRMZM2G381441;GRMZM2G425798;GRMZM2G457562;GRMZM2G466044;GRMZM2G474326;GRMZ…	352	cCGCCGccg	+	1
TFmatrixID_0082	ERF;AP2	AC198979.4_FG009;GRMZM2G016434;GRMZM2G018984;GRMZM2G020150;GRMZM2G021790;GRMZM2G024871;GRMZM2G025062;GRMZM2G053503;GRMZM2G055180;GRMZM2G055204;GRMZM2G057386;GRMZM2G076896;GRMZM2G080516;GRMZM2G087059;GRMZM2G100727;GRMZM2G138396;GRMZM2G149756;GRMZM2G169382;GRMZM2G174347;GRMZM2G175525;GRMZM2G307665;GRMZM2G309731;GRMZM2G317596;GRMZM2G381441;GRMZM2G425798;GRMZM2G457562;GRMZM2G466044;GRMZM2G474326;GRMZ…	436	cCGCCGcca	+	1
TFmatrixID_0082	ERF;AP2	AC198979.4_FG009;GRMZM2G016434;GRMZM2G018984;GRMZM2G020150;GRMZM2G021790;GRMZM2G024871;GRMZM2G025062;GRMZM2G053503;GRMZM2G055180;GRMZM2G055204;GRMZM2G057386;GRMZM2G076896;GRMZM2G080516;GRMZM2G087059;GRMZM2G100727;GRMZM2G138396;GRMZM2G149756;GRMZM2G169382;GRMZM2G174347;GRMZM2G175525;GRMZM2G307665;GRMZM2G309731;GRMZM2G317596;GRMZM2G381441;GRMZM2G425798;GRMZM2G457562;GRMZM2G466044;GRMZM2G474326;GRMZ…	478	tCGCCGcca	+	1
TFmatrixID_0085	ERF;AP2	AC198403.3_FG001;GRMZM2G028969;GRMZM2G041839;GRMZM2G042756;GRMZM2G047918;GRMZM2G048621;GRMZM2G056729;GRMZM2G072926;GRMZM2G073047;GRMZM2G137341;GRMZM2G172936;GRMZM2G368838;GRMZM2G380377;GRMZM2G424348	1570	taCCGACctc	+	0.98
TFmatrixID_0085	ERF;AP2	AC198403.3_FG001;GRMZM2G028969;GRMZM2G041839;GRMZM2G042756;GRMZM2G047918;GRMZM2G048621;GRMZM2G056729;GRMZM2G072926;GRMZM2G073047;GRMZM2G137341;GRMZM2G172936;GRMZM2G368838;GRMZM2G380377;GRMZM2G424348	1753	tgCCGACctc	+	0.99
TFmatrixID_0085	ERF;AP2	AC198403.3_FG001;GRMZM2G028969;GRMZM2G041839;GRMZM2G042756;GRMZM2G047918;GRMZM2G048621;GRMZM2G056729;GRMZM2G072926;GRMZM2G073047;GRMZM2G137341;GRMZM2G172936;GRMZM2G368838;GRMZM2G380377;GRMZM2G424348	2145	tagGTCGGca	-	0.99
TFmatrixID_0085	ERF;AP2	AC198403.3_FG001;GRMZM2G028969;GRMZM2G041839;GRMZM2G042756;GRMZM2G047918;GRMZM2G048621;GRMZM2G056729;GRMZM2G072926;GRMZM2G073047;GRMZM2G137341;GRMZM2G172936;GRMZM2G368838;GRMZM2G380377;GRMZM2G424348	2454	acaGTCGGcg	-	0.98
TFmatrixID_0085	ERF;AP2	AC198403.3_FG001;GRMZM2G028969;GRMZM2G041839;GRMZM2G042756;GRMZM2G047918;GRMZM2G048621;GRMZM2G056729;GRMZM2G072926;GRMZM2G073047;GRMZM2G137341;GRMZM2G172936;GRMZM2G368838;GRMZM2G380377;GRMZM2G424348	2526	caCCGACaag	+	0.98
TFmatrixID_0086	ERF;AP2	AC198403.3_FG001;GRMZM2G028969;GRMZM2G041839;GRMZM2G042756;GRMZM2G047918;GRMZM2G048621;GRMZM2G056729;GRMZM2G072926;GRMZM2G073047;GRMZM2G137341;GRMZM2G172936;GRMZM2G368838;GRMZM2G380377;GRMZM2G424348	1569	gtaCCGACct	+	0.98
TFmatrixID_0086	ERF;AP2	AC198403.3_FG001;GRMZM2G028969;GRMZM2G041839;GRMZM2G042756;GRMZM2G047918;GRMZM2G048621;GRMZM2G056729;GRMZM2G072926;GRMZM2G073047;GRMZM2G137341;GRMZM2G172936;GRMZM2G368838;GRMZM2G380377;GRMZM2G424348	1752	atgCCGACct	+	0.99
TFmatrixID_0086	ERF;AP2	AC198403.3_FG001;GRMZM2G028969;GRMZM2G041839;GRMZM2G042756;GRMZM2G047918;GRMZM2G048621;GRMZM2G056729;GRMZM2G072926;GRMZM2G073047;GRMZM2G137341;GRMZM2G172936;GRMZM2G368838;GRMZM2G380377;GRMZM2G424348	2146	agGTCGGcag	-	0.99
TFmatrixID_0086	ERF;AP2	AC198403.3_FG001;GRMZM2G028969;GRMZM2G041839;GRMZM2G042756;GRMZM2G047918;GRMZM2G048621;GRMZM2G056729;GRMZM2G072926;GRMZM2G073047;GRMZM2G137341;GRMZM2G172936;GRMZM2G368838;GRMZM2G380377;GRMZM2G424348	2455	caGTCGGcga	-	0.97
TFmatrixID_0086	ERF;AP2	AC198403.3_FG001;GRMZM2G028969;GRMZM2G041839;GRMZM2G042756;GRMZM2G047918;GRMZM2G048621;GRMZM2G056729;GRMZM2G072926;GRMZM2G073047;GRMZM2G137341;GRMZM2G172936;GRMZM2G368838;GRMZM2G380377;GRMZM2G424348	2525	acaCCGACaa	+	0.98
TFmatrixID_0088	ERF;AP2	AC187157.4_FG001;AC233944.1_FG002;GRMZM2G005301;GRMZM2G028969;GRMZM2G041839;GRMZM2G047918;GRMZM2G048621;GRMZM2G056729;GRMZM2G072926;GRMZM2G073047;GRMZM2G172936;GRMZM2G368838	1570	taCCGACc	+	0.87
TFmatrixID_0088	ERF;AP2	AC187157.4_FG001;AC233944.1_FG002;GRMZM2G005301;GRMZM2G028969;GRMZM2G041839;GRMZM2G047918;GRMZM2G048621;GRMZM2G056729;GRMZM2G072926;GRMZM2G073047;GRMZM2G172936;GRMZM2G368838	2526	caCCGACa	+	1
TFmatrixID_0102	ERF;AP2	AC198979.4_FG009;GRMZM2G016434;GRMZM2G018984;GRMZM2G020150;GRMZM2G021790;GRMZM2G024871;GRMZM2G025062;GRMZM2G055180;GRMZM2G055204;GRMZM2G057386;GRMZM2G076896;GRMZM2G080516;GRMZM2G087059;GRMZM2G100727;GRMZM2G138396;GRMZM2G149756;GRMZM2G174347;GRMZM2G175525;GRMZM2G307665;GRMZM2G309731;GRMZM2G317596;GRMZM2G381441;GRMZM2G425798;GRMZM2G457562;GRMZM2G466044;GRMZM2G474326;GRMZM2G475678	348	gccGCCGCcg	+	1
TFmatrixID_0102	ERF;AP2	AC198979.4_FG009;GRMZM2G016434;GRMZM2G018984;GRMZM2G020150;GRMZM2G021790;GRMZM2G024871;GRMZM2G025062;GRMZM2G055180;GRMZM2G055204;GRMZM2G057386;GRMZM2G076896;GRMZM2G080516;GRMZM2G087059;GRMZM2G100727;GRMZM2G138396;GRMZM2G149756;GRMZM2G174347;GRMZM2G175525;GRMZM2G307665;GRMZM2G309731;GRMZM2G317596;GRMZM2G381441;GRMZM2G425798;GRMZM2G457562;GRMZM2G466044;GRMZM2G474326;GRMZM2G475678	351	gccGCCGCcg	+	1
TFmatrixID_0102	ERF;AP2	AC198979.4_FG009;GRMZM2G016434;GRMZM2G018984;GRMZM2G020150;GRMZM2G021790;GRMZM2G024871;GRMZM2G025062;GRMZM2G055180;GRMZM2G055204;GRMZM2G057386;GRMZM2G076896;GRMZM2G080516;GRMZM2G087059;GRMZM2G100727;GRMZM2G138396;GRMZM2G149756;GRMZM2G174347;GRMZM2G175525;GRMZM2G307665;GRMZM2G309731;GRMZM2G317596;GRMZM2G381441;GRMZM2G425798;GRMZM2G457562;GRMZM2G466044;GRMZM2G474326;GRMZM2G475678	435	accGCCGCca	+	1
TFmatrixID_0102	ERF;AP2	AC198979.4_FG009;GRMZM2G016434;GRMZM2G018984;GRMZM2G020150;GRMZM2G021790;GRMZM2G024871;GRMZM2G025062;GRMZM2G055180;GRMZM2G055204;GRMZM2G057386;GRMZM2G076896;GRMZM2G080516;GRMZM2G087059;GRMZM2G100727;GRMZM2G138396;GRMZM2G149756;GRMZM2G174347;GRMZM2G175525;GRMZM2G307665;GRMZM2G309731;GRMZM2G317596;GRMZM2G381441;GRMZM2G425798;GRMZM2G457562;GRMZM2G466044;GRMZM2G474326;GRMZM2G475678	477	gtcGCCGCca	+	1
TFmatrixID_0103	ERF;AP2	AC198979.4_FG009;GRMZM2G003466;GRMZM2G018984;GRMZM2G020150;GRMZM2G021790;GRMZM2G024871;GRMZM2G029323;GRMZM2G055180;GRMZM2G057386;GRMZM2G076896;GRMZM2G080516;GRMZM2G087059;GRMZM2G100727;GRMZM2G113060;GRMZM2G132185;GRMZM2G138396;GRMZM2G149756;GRMZM2G151542;GRMZM2G160971;GRMZM2G174347;GRMZM2G175525;GRMZM2G307665;GRMZM2G309731;GRMZM2G310368;GRMZM2G317596;GRMZM2G328197;GRMZM2G369472;GRMZM2G425798;GRMZ…	435	acCGCCGcca	+	1
TFmatrixID_0103	ERF;AP2	AC198979.4_FG009;GRMZM2G003466;GRMZM2G018984;GRMZM2G020150;GRMZM2G021790;GRMZM2G024871;GRMZM2G029323;GRMZM2G055180;GRMZM2G057386;GRMZM2G076896;GRMZM2G080516;GRMZM2G087059;GRMZM2G100727;GRMZM2G113060;GRMZM2G132185;GRMZM2G138396;GRMZM2G149756;GRMZM2G151542;GRMZM2G160971;GRMZM2G174347;GRMZM2G175525;GRMZM2G307665;GRMZM2G309731;GRMZM2G310368;GRMZM2G317596;GRMZM2G328197;GRMZM2G369472;GRMZM2G425798;GRMZ…	477	gtCGCCGcca	+	1
TFmatrixID_0110	ERF;AP2	GRMZM2G002119;GRMZM2G020016;GRMZM2G020054;GRMZM2G020150;GRMZM2G023708;GRMZM2G055180;GRMZM2G066158;GRMZM2G068967;GRMZM2G079653;GRMZM2G079825;GRMZM2G089995;GRMZM2G132185;GRMZM2G132223;GRMZM2G146028;GRMZM2G174347;GRMZM2G307665;GRMZM2G310368;GRMZM2G475678	350	CGCCGccg	+	1
TFmatrixID_0110	ERF;AP2	GRMZM2G002119;GRMZM2G020016;GRMZM2G020054;GRMZM2G020150;GRMZM2G023708;GRMZM2G055180;GRMZM2G066158;GRMZM2G068967;GRMZM2G079653;GRMZM2G079825;GRMZM2G089995;GRMZM2G132185;GRMZM2G132223;GRMZM2G146028;GRMZM2G174347;GRMZM2G307665;GRMZM2G310368;GRMZM2G475678	353	CGCCGccg	+	1
TFmatrixID_0110	ERF;AP2	GRMZM2G002119;GRMZM2G020016;GRMZM2G020054;GRMZM2G020150;GRMZM2G023708;GRMZM2G055180;GRMZM2G066158;GRMZM2G068967;GRMZM2G079653;GRMZM2G079825;GRMZM2G089995;GRMZM2G132185;GRMZM2G132223;GRMZM2G146028;GRMZM2G174347;GRMZM2G307665;GRMZM2G310368;GRMZM2G475678	437	CGCCGcca	+	1
TFmatrixID_0110	ERF;AP2	GRMZM2G002119;GRMZM2G020016;GRMZM2G020054;GRMZM2G020150;GRMZM2G023708;GRMZM2G055180;GRMZM2G066158;GRMZM2G068967;GRMZM2G079653;GRMZM2G079825;GRMZM2G089995;GRMZM2G132185;GRMZM2G132223;GRMZM2G146028;GRMZM2G174347;GRMZM2G307665;GRMZM2G310368;GRMZM2G475678	479	CGCCGcca	+	1
TFmatrixID_0122	ERF;AP2	AC198979.4_FG009;AC206951.3_FG017;GRMZM2G003466;GRMZM2G018398;GRMZM2G020150;GRMZM2G028386;GRMZM2G047999;GRMZM2G052667;GRMZM2G052720;GRMZM2G060465;GRMZM2G068967;GRMZM2G079653;GRMZM2G110333;GRMZM2G113060;GRMZM2G132185;GRMZM2G138396;GRMZM2G141679;GRMZM2G146028;GRMZM2G151542;GRMZM2G156737;GRMZM2G173771;GRMZM2G174347;GRMZM2G307665;GRMZM2G310368;GRMZM2G322672;GRMZM2G328197;GRMZM2G369472;GRMZM2G381441;G…	350	cGCCGCcg	+	0.99
TFmatrixID_0122	ERF;AP2	AC198979.4_FG009;AC206951.3_FG017;GRMZM2G003466;GRMZM2G018398;GRMZM2G020150;GRMZM2G028386;GRMZM2G047999;GRMZM2G052667;GRMZM2G052720;GRMZM2G060465;GRMZM2G068967;GRMZM2G079653;GRMZM2G110333;GRMZM2G113060;GRMZM2G132185;GRMZM2G138396;GRMZM2G141679;GRMZM2G146028;GRMZM2G151542;GRMZM2G156737;GRMZM2G173771;GRMZM2G174347;GRMZM2G307665;GRMZM2G310368;GRMZM2G322672;GRMZM2G328197;GRMZM2G369472;GRMZM2G381441;G…	353	cGCCGCcg	+	0.99
TFmatrixID_0122	ERF;AP2	AC198979.4_FG009;AC206951.3_FG017;GRMZM2G003466;GRMZM2G018398;GRMZM2G020150;GRMZM2G028386;GRMZM2G047999;GRMZM2G052667;GRMZM2G052720;GRMZM2G060465;GRMZM2G068967;GRMZM2G079653;GRMZM2G110333;GRMZM2G113060;GRMZM2G132185;GRMZM2G138396;GRMZM2G141679;GRMZM2G146028;GRMZM2G151542;GRMZM2G156737;GRMZM2G173771;GRMZM2G174347;GRMZM2G307665;GRMZM2G310368;GRMZM2G322672;GRMZM2G328197;GRMZM2G369472;GRMZM2G381441;G…	437	cGCCGCca	+	1
TFmatrixID_0122	ERF;AP2	AC198979.4_FG009;AC206951.3_FG017;GRMZM2G003466;GRMZM2G018398;GRMZM2G020150;GRMZM2G028386;GRMZM2G047999;GRMZM2G052667;GRMZM2G052720;GRMZM2G060465;GRMZM2G068967;GRMZM2G079653;GRMZM2G110333;GRMZM2G113060;GRMZM2G132185;GRMZM2G138396;GRMZM2G141679;GRMZM2G146028;GRMZM2G151542;GRMZM2G156737;GRMZM2G173771;GRMZM2G174347;GRMZM2G307665;GRMZM2G310368;GRMZM2G322672;GRMZM2G328197;GRMZM2G369472;GRMZM2G381441;G…	479	cGCCGCca	+	1
TFmatrixID_0487	ERF;AP2	GRMZM2G003466;GRMZM2G006745;GRMZM2G026926;GRMZM2G040664;GRMZM2G055204;GRMZM2G056729;GRMZM2G061487;GRMZM2G072926;GRMZM2G076896;GRMZM2G093595;GRMZM2G103085;GRMZM2G113060;GRMZM2G138396;GRMZM2G139765;GRMZM2G141679;GRMZM2G149756;GRMZM2G172936;GRMZM2G300924;GRMZM2G309731;GRMZM2G369472;GRMZM2G376255;GRMZM2G399098;GRMZM2G419901	1532	CGGTGcaccc	+	0.98
TFmatrixID_0487	ERF;AP2	GRMZM2G003466;GRMZM2G006745;GRMZM2G026926;GRMZM2G040664;GRMZM2G055204;GRMZM2G056729;GRMZM2G061487;GRMZM2G072926;GRMZM2G076896;GRMZM2G093595;GRMZM2G103085;GRMZM2G113060;GRMZM2G138396;GRMZM2G139765;GRMZM2G141679;GRMZM2G149756;GRMZM2G172936;GRMZM2G300924;GRMZM2G309731;GRMZM2G369472;GRMZM2G376255;GRMZM2G399098;GRMZM2G419901	1714	CGGTGcaccc	+	0.98
TFmatrixID_0121	ERF;AP2; ERF;bHLH	AC187157.4_FG001;AC233944.1_FG002;GRMZM2G005301;GRMZM2G028969;GRMZM2G041839;GRMZM2G047918;GRMZM2G048621;GRMZM2G056729;GRMZM2G072926;GRMZM2G073047;GRMZM2G119865;GRMZM2G172936;GRMZM2G301860;GRMZM2G368838;GRMZM2G421033;GRMZM2G174917	525	ctCCGACt	+	0.9
TFmatrixID_0121	ERF;AP2; ERF;bHLH	AC187157.4_FG001;AC233944.1_FG002;GRMZM2G005301;GRMZM2G028969;GRMZM2G041839;GRMZM2G047918;GRMZM2G048621;GRMZM2G056729;GRMZM2G072926;GRMZM2G073047;GRMZM2G119865;GRMZM2G172936;GRMZM2G301860;GRMZM2G368838;GRMZM2G421033;GRMZM2G174917	1570	taCCGACc	+	0.95
TFmatrixID_0121	ERF;AP2; ERF;bHLH	AC187157.4_FG001;AC233944.1_FG002;GRMZM2G005301;GRMZM2G028969;GRMZM2G041839;GRMZM2G047918;GRMZM2G048621;GRMZM2G056729;GRMZM2G072926;GRMZM2G073047;GRMZM2G119865;GRMZM2G172936;GRMZM2G301860;GRMZM2G368838;GRMZM2G421033;GRMZM2G174917	2456	aGTCGGcg	-	0.92
TFmatrixID_0121	ERF;AP2; ERF;bHLH	AC187157.4_FG001;AC233944.1_FG002;GRMZM2G005301;GRMZM2G028969;GRMZM2G041839;GRMZM2G047918;GRMZM2G048621;GRMZM2G056729;GRMZM2G072926;GRMZM2G073047;GRMZM2G119865;GRMZM2G172936;GRMZM2G301860;GRMZM2G368838;GRMZM2G421033;GRMZM2G174917	2526	caCCGACa	+	1
TFmatrixID_0127	ERF;RAV	GRMZM2G059939;GRMZM2G169654	123	gCAACAta	+	1
TFmatrixID_0127	ERF;RAV	GRMZM2G059939;GRMZM2G169654	787	gCAACAga	+	0.97
TFmatrixID_0127	ERF;RAV	GRMZM2G059939;GRMZM2G169654	1234	cCAACAga	+	0.93
TFmatrixID_0127	ERF;RAV	GRMZM2G059939;GRMZM2G169654	2087	aCAACAga	+	0.96
TFmatrixID_0127	ERF;RAV	GRMZM2G059939;GRMZM2G169654	3029	aCAACAca	+	0.93
TFmatrixID_0527	ERF;RAV	GRMZM2G059939;GRMZM2G159592;GRMZM2G169654	121	aggCAACAtagt	-	0.98
TFmatrixID_0527	ERF;RAV	GRMZM2G059939;GRMZM2G159592;GRMZM2G169654	785	aagCAACAgaga	-	0.99
TFmatrixID_0527	ERF;RAV	GRMZM2G059939;GRMZM2G159592;GRMZM2G169654	1232	gacCAACAgaag	-	0.97
TFmatrixID_0560	ERF;RAV	GRMZM2G059939;GRMZM2G159592;GRMZM2G169654	121	aggCAACAtagt	-	0.98
TFmatrixID_0560	ERF;RAV	GRMZM2G059939;GRMZM2G159592;GRMZM2G169654	785	aagCAACAgaga	-	0.99
TFmatrixID_0560	ERF;RAV	GRMZM2G059939;GRMZM2G159592;GRMZM2G169654	1232	gacCAACAgaag	-	0.97
TFmatrixID_0327	GARP	GRMZM2G016370;GRMZM2G159119	1223	acaGAATCtg	+	1
TFmatrixID_0337	GARP	GRMZM2G016370;GRMZM2G159119	1223	acaGAATCtg	+	1
TFmatrixID_0338	GARP	GRMZM2G016370;GRMZM2G159119	1223	acaGAATCtg	+	1
TFmatrixID_0340	GARP	GRMZM2G173943	1223	acaGAATCtg	+	0.99
TFmatrixID_0345	GARP	GRMZM2G052544;GRMZM2G081671	1223	acaGAATCtg	+	1
TFmatrixID_0354	GARP	GRMZM2G067702;GRMZM2G398055;GRMZM2G471600	1223	acaGAATCtga	+	0.94
TFmatrixID_0357	GARP	GRMZM2G034563;GRMZM2G056400;GRMZM2G060834;GRMZM2G070865;GRMZM2G082264;GRMZM2G123308;GRMZM2G175827;GRMZM2G315506;GRMZM2G370425	1113	agtATATTtt	-	0.97
TFmatrixID_0367	GARP	GRMZM2G016370;GRMZM2G159119	1223	acaGAATCtg	+	1
TFmatrixID_0262	GATA	AC194965.4_FG004;GRMZM2G031983;GRMZM2G039586;GRMZM2G114775;GRMZM2G138967;GRMZM2G325850;GRMZM2G397616	1329	caGATCAcg	-	1
TFmatrixID_0262	GATA	AC194965.4_FG004;GRMZM2G031983;GRMZM2G039586;GRMZM2G114775;GRMZM2G138967;GRMZM2G325850;GRMZM2G397616	1798	agTGATCaa	+	1
TFmatrixID_0262	GATA	AC194965.4_FG004;GRMZM2G031983;GRMZM2G039586;GRMZM2G114775;GRMZM2G138967;GRMZM2G325850;GRMZM2G397616	1799	gtGATCAaa	-	1
TFmatrixID_0262	GATA	AC194965.4_FG004;GRMZM2G031983;GRMZM2G039586;GRMZM2G114775;GRMZM2G138967;GRMZM2G325850;GRMZM2G397616	2081	gcGATCAca	-	1
TFmatrixID_0262	GATA	AC194965.4_FG004;GRMZM2G031983;GRMZM2G039586;GRMZM2G114775;GRMZM2G138967;GRMZM2G325850;GRMZM2G397616	2963	tcTGATCag	+	1
TFmatrixID_0262	GATA	AC194965.4_FG004;GRMZM2G031983;GRMZM2G039586;GRMZM2G114775;GRMZM2G138967;GRMZM2G325850;GRMZM2G397616	2964	ctGATCAgt	-	1
TFmatrixID_0264	GATA	AC202864.3_FG002;GRMZM2G044576;GRMZM2G054615;GRMZM2G101058;GRMZM2G110295;GRMZM2G113098;GRMZM2G135381;GRMZM2G140669;GRMZM2G163200;GRMZM2G379005;GRMZM2G404973;GRMZM2G406387	1694	gaAGATCggg	+	1
TFmatrixID_0264	GATA	AC202864.3_FG002;GRMZM2G044576;GRMZM2G054615;GRMZM2G101058;GRMZM2G110295;GRMZM2G113098;GRMZM2G135381;GRMZM2G140669;GRMZM2G163200;GRMZM2G379005;GRMZM2G404973;GRMZM2G406387	1896	aaAGATCggg	+	1
TFmatrixID_0264	GATA	AC202864.3_FG002;GRMZM2G044576;GRMZM2G054615;GRMZM2G101058;GRMZM2G110295;GRMZM2G113098;GRMZM2G135381;GRMZM2G140669;GRMZM2G163200;GRMZM2G379005;GRMZM2G404973;GRMZM2G406387	2092	agAGATCcga	+	1
TFmatrixID_0267	GATA	AC202864.3_FG002;GRMZM2G044576;GRMZM2G054615;GRMZM2G101058;GRMZM2G110295;GRMZM2G113098;GRMZM2G135381;GRMZM2G140669;GRMZM2G163200;GRMZM2G379005;GRMZM2G404973;GRMZM2G406387	1861	tagGATCTtt	-	0.99
TFmatrixID_0267	GATA	AC202864.3_FG002;GRMZM2G044576;GRMZM2G054615;GRMZM2G101058;GRMZM2G110295;GRMZM2G113098;GRMZM2G135381;GRMZM2G140669;GRMZM2G163200;GRMZM2G379005;GRMZM2G404973;GRMZM2G406387	2092	agAGATCcga	+	0.99
TFmatrixID_0268	GATA	GRMZM2G077002;GRMZM2G421212	1693	cgaaGATCGg	-	1
TFmatrixID_0268	GATA	GRMZM2G077002;GRMZM2G421212	1895	caaaGATCGg	-	1
TFmatrixID_0268	GATA	GRMZM2G077002;GRMZM2G421212	2081	gCGATCacaa	+	1
TFmatrixID_0268	GATA	GRMZM2G077002;GRMZM2G421212	2269	gaacGATCGa	-	1
TFmatrixID_0268	GATA	GRMZM2G077002;GRMZM2G421212	2271	aCGATCgacc	+	1
TFmatrixID_0270	GATA	AC202864.3_FG002;GRMZM2G044576;GRMZM2G054615;GRMZM2G101058;GRMZM2G110295;GRMZM2G113098;GRMZM2G135381;GRMZM2G140669;GRMZM2G163200;GRMZM2G379005;GRMZM2G404973;GRMZM2G406387	1329	cAGATCacga	+	1
TFmatrixID_0271	GATA	AC202864.3_FG002;GRMZM2G044576;GRMZM2G054615;GRMZM2G101058;GRMZM2G110295;GRMZM2G113098;GRMZM2G135381;GRMZM2G140669;GRMZM2G163200;GRMZM2G379005;GRMZM2G404973;GRMZM2G406387	1861	tagGATCTtt	+	0.97
TFmatrixID_0271	GATA	AC202864.3_FG002;GRMZM2G044576;GRMZM2G054615;GRMZM2G101058;GRMZM2G110295;GRMZM2G113098;GRMZM2G135381;GRMZM2G140669;GRMZM2G163200;GRMZM2G379005;GRMZM2G404973;GRMZM2G406387	2092	agAGATCcga	-	0.97
TFmatrixID_0272	GATA	GRMZM2G077002;GRMZM2G421212	1694	gaaGATCGg	-	1
TFmatrixID_0272	GATA	GRMZM2G077002;GRMZM2G421212	1896	aaaGATCGg	-	1
TFmatrixID_0272	GATA	GRMZM2G077002;GRMZM2G421212	2081	gCGATCaca	+	1
TFmatrixID_0272	GATA	GRMZM2G077002;GRMZM2G421212	2270	aacGATCGa	-	1
TFmatrixID_0272	GATA	GRMZM2G077002;GRMZM2G421212	2271	aCGATCgac	+	1
TFmatrixID_0417	GeBP	GRMZM2G026417;GRMZM2G030458;GRMZM2G075122;GRMZM2G082318	1571	acCGACCtc	+	1
TFmatrixID_0417	GeBP	GRMZM2G026417;GRMZM2G030458;GRMZM2G075122;GRMZM2G082318	1754	gcCGACCtc	+	1
TFmatrixID_0417	GeBP	GRMZM2G026417;GRMZM2G030458;GRMZM2G075122;GRMZM2G082318	2145	taGGTCGgc	-	1
TFmatrixID_0417	GeBP	GRMZM2G026417;GRMZM2G030458;GRMZM2G075122;GRMZM2G082318	2510	gtGGTCGga	-	1
TFmatrixID_0417	GeBP	GRMZM2G026417;GRMZM2G030458;GRMZM2G075122;GRMZM2G082318	2865	agCGACCcc	+	0.99
TFmatrixID_0280	HD-ZIP	AC235534.1_FG007;GRMZM2G001289;GRMZM2G004957;GRMZM2G026643;GRMZM2G116658;GRMZM2G118063;GRMZM2G122897;GRMZM2G123140;GRMZM2G126646;GRMZM2G130442;GRMZM2G145690	137	tcATTAAagg	-	0.96
TFmatrixID_0281	HD-ZIP	GRMZM2G003304;GRMZM2G021339;GRMZM2G041127;GRMZM2G056600;GRMZM2G097349;GRMZM2G122076;GRMZM2G139963;GRMZM2G178741	1106	aaTTATTag	+	0.98
TFmatrixID_0283	HD-ZIP	GRMZM2G044752;GRMZM2G047715;GRMZM2G068672;GRMZM2G105834;GRMZM2G106276;GRMZM2G126239;GRMZM2G126808;GRMZM2G127537;GRMZM2G131476;GRMZM2G134260;GRMZM2G142962;GRMZM2G148074;GRMZM2G366130	997	ataTGATTac	+	0.98
TFmatrixID_0283	HD-ZIP	GRMZM2G044752;GRMZM2G047715;GRMZM2G068672;GRMZM2G105834;GRMZM2G106276;GRMZM2G126239;GRMZM2G126808;GRMZM2G127537;GRMZM2G131476;GRMZM2G134260;GRMZM2G142962;GRMZM2G148074;GRMZM2G366130	2681	ataTGATTaa	+	0.98
TFmatrixID_0284	HD-ZIP	GRMZM2G034113;GRMZM2G041462	2681	ataTGATTaa	+	0.92
TFmatrixID_0286	HD-ZIP	GRMZM2G044752;GRMZM2G047715;GRMZM2G068672;GRMZM2G105834;GRMZM2G106276;GRMZM2G126239;GRMZM2G126808;GRMZM2G127537;GRMZM2G131476;GRMZM2G134260;GRMZM2G142962;GRMZM2G148074;GRMZM2G366130	999	aTGATTac	+	0.98
TFmatrixID_0286	HD-ZIP	GRMZM2G044752;GRMZM2G047715;GRMZM2G068672;GRMZM2G105834;GRMZM2G106276;GRMZM2G126239;GRMZM2G126808;GRMZM2G127537;GRMZM2G131476;GRMZM2G134260;GRMZM2G142962;GRMZM2G148074;GRMZM2G366130	2012	acAATCAg	-	0.99
TFmatrixID_0287	HD-ZIP	GRMZM2G034113;GRMZM2G041462	2547	caaTTAATac	+	0.96
TFmatrixID_0287	HD-ZIP	GRMZM2G034113;GRMZM2G041462	2547	caATTAAtac	-	0.96
TFmatrixID_0288	HD-ZIP	GRMZM2G001289;GRMZM2G004957;GRMZM2G026643;GRMZM2G116658;GRMZM2G118063;GRMZM2G122897;GRMZM2G123140;GRMZM2G126646;GRMZM2G130442;GRMZM2G145690	2546	acaATTAAtac	-	0.94
TFmatrixID_0289	HD-ZIP	GRMZM2G044752;GRMZM2G047715;GRMZM2G068672;GRMZM2G105834;GRMZM2G106276;GRMZM2G126239;GRMZM2G126808;GRMZM2G127537;GRMZM2G131476;GRMZM2G134260;GRMZM2G142962;GRMZM2G148074;GRMZM2G366130	103	ggaTGATTcg	+	0.97
TFmatrixID_0289	HD-ZIP	GRMZM2G044752;GRMZM2G047715;GRMZM2G068672;GRMZM2G105834;GRMZM2G106276;GRMZM2G126239;GRMZM2G126808;GRMZM2G127537;GRMZM2G131476;GRMZM2G134260;GRMZM2G142962;GRMZM2G148074;GRMZM2G366130	997	ataTGATTac	+	0.98
TFmatrixID_0289	HD-ZIP	GRMZM2G044752;GRMZM2G047715;GRMZM2G068672;GRMZM2G105834;GRMZM2G106276;GRMZM2G126239;GRMZM2G126808;GRMZM2G127537;GRMZM2G131476;GRMZM2G134260;GRMZM2G142962;GRMZM2G148074;GRMZM2G366130	2681	ataTGATTaa	+	0.98
TFmatrixID_0292	HD-ZIP	GRMZM2G003304;GRMZM2G021339;GRMZM2G041127;GRMZM2G056600;GRMZM2G097349;GRMZM2G122076;GRMZM2G139963;GRMZM2G178741	1106	aATTATta	+	1
TFmatrixID_0292	HD-ZIP	GRMZM2G003304;GRMZM2G021339;GRMZM2G041127;GRMZM2G056600;GRMZM2G097349;GRMZM2G122076;GRMZM2G139963;GRMZM2G178741	1643	aaATAATt	-	0.95
TFmatrixID_0471	HD-ZIP	GRMZM2G003304;GRMZM2G021339;GRMZM2G041127;GRMZM2G056600;GRMZM2G097349;GRMZM2G122076;GRMZM2G139963;GRMZM2G178741	1105	gaATTATt	-	0.99
TFmatrixID_0471	HD-ZIP	GRMZM2G003304;GRMZM2G021339;GRMZM2G041127;GRMZM2G056600;GRMZM2G097349;GRMZM2G122076;GRMZM2G139963;GRMZM2G178741	1644	aATAATtt	+	0.99
TFmatrixID_0471	HD-ZIP	GRMZM2G003304;GRMZM2G021339;GRMZM2G041127;GRMZM2G056600;GRMZM2G097349;GRMZM2G122076;GRMZM2G139963;GRMZM2G178741	2281	ctATTATt	-	0.92
TFmatrixID_0517	HD-ZIP	GRMZM2G003304;GRMZM2G021339;GRMZM2G041127;GRMZM2G056600;GRMZM2G097349;GRMZM2G122076;GRMZM2G139963;GRMZM2G178741	1103	aggaaTTATTag	-	0.93
TFmatrixID_0517	HD-ZIP	GRMZM2G003304;GRMZM2G021339;GRMZM2G041127;GRMZM2G056600;GRMZM2G097349;GRMZM2G122076;GRMZM2G139963;GRMZM2G178741	1642	aaAATAAtttct	+	0.91
TFmatrixID_0518	HD-ZIP	AC187157.4_FG005;GRMZM2G003509;GRMZM2G109987;GRMZM2G178102;GRMZM2G469551	39	cgtcgaaATGATgccagag	+	0.82
TFmatrixID_0518	HD-ZIP	AC187157.4_FG005;GRMZM2G003509;GRMZM2G109987;GRMZM2G178102;GRMZM2G469551	992	ggatgatATGATtacaccc	+	0.86
TFmatrixID_0518	HD-ZIP	AC187157.4_FG005;GRMZM2G003509;GRMZM2G109987;GRMZM2G178102;GRMZM2G469551	2202	cactgttATCATatccaca	-	0.76
TFmatrixID_0540	HD-ZIP	GRMZM2G003304;GRMZM2G021339;GRMZM2G041127;GRMZM2G056600;GRMZM2G097349;GRMZM2G122076;GRMZM2G139963;GRMZM2G178741	1102	caggaaTTATTagt	-	0.91
TFmatrixID_0540	HD-ZIP	GRMZM2G003304;GRMZM2G021339;GRMZM2G041127;GRMZM2G056600;GRMZM2G097349;GRMZM2G122076;GRMZM2G139963;GRMZM2G178741	1641	gaaAATAAtttctg	+	0.89
TFmatrixID_0542	HD-ZIP	AC187157.4_FG005;GRMZM2G003509;GRMZM2G109987;GRMZM2G178102;GRMZM2G469551	39	cgtcgaaATGATgccagag	+	0.82
TFmatrixID_0542	HD-ZIP	AC187157.4_FG005;GRMZM2G003509;GRMZM2G109987;GRMZM2G178102;GRMZM2G469551	992	ggatgatATGATtacaccc	+	0.86
TFmatrixID_0542	HD-ZIP	AC187157.4_FG005;GRMZM2G003509;GRMZM2G109987;GRMZM2G178102;GRMZM2G469551	2202	cactgttATCATatccaca	-	0.76
TFmatrixID_0299	Homeodomain;WOX	AC218972.3_FG005;GRMZM2G038252;GRMZM2G069274	2012	acAATCAg	-	0.98
TFmatrixID_0303	LBD	AC214648.3_FG005;GRMZM2G025989;GRMZM2G044150;GRMZM2G079185;GRMZM2G447176	1926	ccCCCGGgtc	-	0.99
TFmatrixID_0303	LBD	AC214648.3_FG005;GRMZM2G025989;GRMZM2G044150;GRMZM2G079185;GRMZM2G447176	2499	acCCCGGgtg	-	0.99
TFmatrixID_0503	MIKC;M-type;MADS box	GRMZM2G003514;GRMZM2G097059;GRMZM2G129034;GRMZM2G147716;GRMZM2G159397;GRMZM2G160565;GRMZM2G171365;GRMZM2G475390	1414	attcaaaaaaaaaAGAAAggg	+	0.89
TFmatrixID_0508	MIKC;M-type;MADS box	GRMZM2G003514;GRMZM2G018589;GRMZM2G046885;GRMZM2G052890;GRMZM2G071620;GRMZM2G072582;GRMZM2G097059;GRMZM2G099522;GRMZM2G110153;GRMZM2G129034;GRMZM2G147716;GRMZM2G148693;GRMZM2G152862;GRMZM2G159397;GRMZM2G160565;GRMZM2G160687;GRMZM2G171365;GRMZM2G359952;GRMZM2G475390	1168	aCAAAAatgag	+	0.88
TFmatrixID_0508	MIKC;M-type;MADS box	GRMZM2G003514;GRMZM2G018589;GRMZM2G046885;GRMZM2G052890;GRMZM2G071620;GRMZM2G072582;GRMZM2G097059;GRMZM2G099522;GRMZM2G110153;GRMZM2G129034;GRMZM2G147716;GRMZM2G148693;GRMZM2G152862;GRMZM2G159397;GRMZM2G160565;GRMZM2G160687;GRMZM2G171365;GRMZM2G359952;GRMZM2G475390	3166	aCAAAAaaagc	+	0.9
TFmatrixID_0530	MIKC;M-type;MADS box	GRMZM2G003514;GRMZM2G018589;GRMZM2G032905;GRMZM2G052890;GRMZM2G071620;GRMZM2G072582;GRMZM2G097059;GRMZM2G099522;GRMZM2G110153;GRMZM2G129034;GRMZM2G147716;GRMZM2G148693;GRMZM2G152862;GRMZM2G159397;GRMZM2G160565;GRMZM2G160687;GRMZM2G171365;GRMZM2G359952;GRMZM2G475390	747	cTTGCCcatggtggaagc	+	0.89
TFmatrixID_0524	MYB	AC203535.4_FG001	1052	cacTCAGCgta	-	0.96
TFmatrixID_0547	MYB	AC203535.4_FG001	1052	cacTCAGCgta	-	0.96
TFmatrixID_0320	Myb/SANT;MYB-related	AC209374.4_FG003;GRMZM2G057408;GRMZM2G135052;GRMZM2G170148	3066	taATATCtc	-	1
TFmatrixID_0323	MYB-related	GRMZM2G145041	3065	ctaATATCtc	+	0.99
TFmatrixID_0326	MYB-related	GRMZM2G034110;GRMZM2G400489	2210	tcaTATCCac	+	0.96
TFmatrixID_0334	MYB-related	GRMZM2G145041	3065	ctaATATCt	+	0.99
TFmatrixID_0365	MYB-related	GRMZM2G023667;GRMZM2G108424	2831	ctcTAGGGtt	+	1
TFmatrixID_0365	MYB-related	GRMZM2G023667;GRMZM2G108424	3061	tgCCCTAata	-	0.99
TF_motif_seq_0398	MYB-related	GRMZM2G136887	1371	ctCTAAA	-	0.86
TF_motif_seq_0398	MYB-related	GRMZM2G136887	1731	TTTAGag	+	0.86
TF_motif_seq_0398	MYB-related	GRMZM2G136887	2192	TTTAGgt	+	0.86
TF_motif_seq_0398	MYB-related	GRMZM2G136887	2476	tcCTAAA	-	0.86
TFmatrixID_0336	MYB-related;MYB	GRMZM2G000818;GRMZM2G050305;GRMZM2G077789;GRMZM2G089244;GRMZM2G431156	1309	accACCTAgcg	-	0.91
TFmatrixID_0336	MYB-related;MYB	GRMZM2G000818;GRMZM2G050305;GRMZM2G077789;GRMZM2G089244;GRMZM2G431156	3006	gtaACCTAacc	-	0.92
TFmatrixID_0382	NAC	GRMZM2G011598;GRMZM2G042494;GRMZM2G068973;GRMZM2G079632;GRMZM2G109627;GRMZM2G123667;GRMZM2G127379;GRMZM2G162739;GRMZM2G179885;GRMZM2G180328;GRMZM2G430849	979	caGTCAAca	+	1
TFmatrixID_0382	NAC	GRMZM2G011598;GRMZM2G042494;GRMZM2G068973;GRMZM2G079632;GRMZM2G109627;GRMZM2G123667;GRMZM2G127379;GRMZM2G162739;GRMZM2G179885;GRMZM2G180328;GRMZM2G430849	2589	gtTTGACct	-	1
TFmatrixID_0382	NAC	GRMZM2G011598;GRMZM2G042494;GRMZM2G068973;GRMZM2G079632;GRMZM2G109627;GRMZM2G123667;GRMZM2G127379;GRMZM2G162739;GRMZM2G179885;GRMZM2G180328;GRMZM2G430849	2810	ccTTGACtc	-	1
TFmatrixID_0384	NAC	GRMZM2G003715;GRMZM2G163914	61	tTTACTtac	+	0.79
TFmatrixID_0385	NAC	GRMZM2G082709;GRMZM2G104400;GRMZM2G125777;GRMZM2G174070;GRMZM2G406204	925	agACACGtcagg	-	0.99
TFmatrixID_0397	NAC	AC212859.3_FG008;GRMZM2G025642;GRMZM2G041668;GRMZM2G041746;GRMZM2G069047;GRMZM2G091490;GRMZM2G092465;GRMZM2G099144;GRMZM2G104074;GRMZM2G171395;GRMZM2G178998;GRMZM2G315140;GRMZM2G354151;GRMZM2G435824;GRMZM2G440219	3291	ctTACGCtaa	-	0.98
TFmatrixID_0398	SBP	GRMZM2G036297;GRMZM2G040785;GRMZM2G058588;GRMZM2G061734;GRMZM2G065451;GRMZM2G097275;GRMZM2G098557;GRMZM2G101499;GRMZM2G101511;GRMZM2G126018;GRMZM2G126827;GRMZM2G133646;GRMZM2G138421;GRMZM2G148467;GRMZM2G156621;GRMZM2G156756;GRMZM2G163813;GRMZM2G168229;GRMZM2G169270;GRMZM2G307588;GRMZM2G390470;GRMZM2G414805	571	atGTACGtc	+	0.96
TFmatrixID_0399	SBP	GRMZM2G036297;GRMZM2G040785;GRMZM2G058588;GRMZM2G067624;GRMZM2G098557;GRMZM2G101499;GRMZM2G126018;GRMZM2G138421;GRMZM2G148467;GRMZM2G156756;GRMZM2G168229;GRMZM2G169270;GRMZM2G307588	571	atGTACGtcc	+	0.93
TFmatrixID_0400	SBP	GRMZM2G036297;GRMZM2G040785;GRMZM2G058588;GRMZM2G061734;GRMZM2G065451;GRMZM2G098557;GRMZM2G101499;GRMZM2G101511;GRMZM2G138421;GRMZM2G148467;GRMZM2G156756;GRMZM2G168229;GRMZM2G169270;GRMZM2G307588;GRMZM2G390470;GRMZM2G414805	570	gatGTACGt	+	0.98
TFmatrixID_0400	SBP	GRMZM2G036297;GRMZM2G040785;GRMZM2G058588;GRMZM2G061734;GRMZM2G065451;GRMZM2G098557;GRMZM2G101499;GRMZM2G101511;GRMZM2G138421;GRMZM2G148467;GRMZM2G156756;GRMZM2G168229;GRMZM2G169270;GRMZM2G307588;GRMZM2G390470;GRMZM2G414805	2762	ggcGTACGt	+	0.98
TFmatrixID_0401	SBP	GRMZM2G036297;GRMZM2G040785;GRMZM2G061734;GRMZM2G065451;GRMZM2G097275;GRMZM2G101499;GRMZM2G101511;GRMZM2G126827;GRMZM2G148467;GRMZM2G156621;GRMZM2G163813;GRMZM2G168229;GRMZM2G169270;GRMZM2G307588;GRMZM2G390470;GRMZM2G414805;GRMZM2G460544	2761	gggcGTACGtgt	+	0.92
TFmatrixID_0401	SBP	GRMZM2G036297;GRMZM2G040785;GRMZM2G061734;GRMZM2G065451;GRMZM2G097275;GRMZM2G101499;GRMZM2G101511;GRMZM2G126827;GRMZM2G148467;GRMZM2G156621;GRMZM2G163813;GRMZM2G168229;GRMZM2G169270;GRMZM2G307588;GRMZM2G390470;GRMZM2G414805;GRMZM2G460544	2761	gggCGTACgtgt	-	0.91
TFmatrixID_0402	SBP	GRMZM2G036297;GRMZM2G058588;GRMZM2G067624;GRMZM2G098557;GRMZM2G101499;GRMZM2G138421;GRMZM2G148467;GRMZM2G156756;GRMZM2G168229;GRMZM2G169270	572	tGTACGtcc	+	0.99
TFmatrixID_0402	SBP	GRMZM2G036297;GRMZM2G058588;GRMZM2G067624;GRMZM2G098557;GRMZM2G101499;GRMZM2G138421;GRMZM2G148467;GRMZM2G156756;GRMZM2G168229;GRMZM2G169270	2764	cGTACGtgt	+	0.99
TFmatrixID_0403	SBP	GRMZM2G036297;GRMZM2G040785;GRMZM2G058588;GRMZM2G061734;GRMZM2G065451;GRMZM2G081127;GRMZM2G097275;GRMZM2G098557;GRMZM2G101499;GRMZM2G101511;GRMZM2G126018;GRMZM2G126827;GRMZM2G133646;GRMZM2G138421;GRMZM2G148467;GRMZM2G156621;GRMZM2G156756;GRMZM2G163813;GRMZM2G168229;GRMZM2G169270;GRMZM2G307588;GRMZM2G390470;GRMZM2G414805	2762	ggCGTACgtg	+	0.99
TFmatrixID_0403	SBP	GRMZM2G036297;GRMZM2G040785;GRMZM2G058588;GRMZM2G061734;GRMZM2G065451;GRMZM2G081127;GRMZM2G097275;GRMZM2G098557;GRMZM2G101499;GRMZM2G101511;GRMZM2G126018;GRMZM2G126827;GRMZM2G133646;GRMZM2G138421;GRMZM2G148467;GRMZM2G156621;GRMZM2G156756;GRMZM2G163813;GRMZM2G168229;GRMZM2G169270;GRMZM2G307588;GRMZM2G390470;GRMZM2G414805	2762	ggcGTACGtg	-	0.99
TFmatrixID_0404	SBP	GRMZM2G098557;GRMZM2G126018;GRMZM2G138421;GRMZM2G148467;GRMZM2G156756;GRMZM2G168229;GRMZM2G169270;GRMZM2G307588	571	atGTACGtc	+	0.97
TFmatrixID_0404	SBP	GRMZM2G098557;GRMZM2G126018;GRMZM2G138421;GRMZM2G148467;GRMZM2G156756;GRMZM2G168229;GRMZM2G169270;GRMZM2G307588	2763	gcGTACGtg	+	0.97
TFmatrixID_0405	SBP	GRMZM2G036297;GRMZM2G040785;GRMZM2G058588;GRMZM2G061734;GRMZM2G065451;GRMZM2G098557;GRMZM2G101499;GRMZM2G101511;GRMZM2G126018;GRMZM2G126827;GRMZM2G138421;GRMZM2G148467;GRMZM2G156621;GRMZM2G156756;GRMZM2G163813;GRMZM2G168229;GRMZM2G169270;GRMZM2G307588;GRMZM2G390470;GRMZM2G414805	572	tGTACGtc	+	0.98
TFmatrixID_0406	SBP	GRMZM2G109354	572	tGTACGtcc	+	0.99
TFmatrixID_0408	SBP	GRMZM2G036297;GRMZM2G040785;GRMZM2G058588;GRMZM2G061734;GRMZM2G065451;GRMZM2G081127;GRMZM2G097275;GRMZM2G098557;GRMZM2G101499;GRMZM2G101511;GRMZM2G126018;GRMZM2G126827;GRMZM2G133646;GRMZM2G138421;GRMZM2G148467;GRMZM2G156621;GRMZM2G156756;GRMZM2G163813;GRMZM2G168229;GRMZM2G169270;GRMZM2G307588;GRMZM2G390470;GRMZM2G414805;GRMZM2G460544	571	atGTACGtc	+	0.97
TFmatrixID_0410	SBP	GRMZM2G036297;GRMZM2G040785;GRMZM2G058588;GRMZM2G061734;GRMZM2G065451;GRMZM2G097275;GRMZM2G098557;GRMZM2G101499;GRMZM2G101511;GRMZM2G126018;GRMZM2G126827;GRMZM2G138421;GRMZM2G148467;GRMZM2G156621;GRMZM2G156756;GRMZM2G163813;GRMZM2G168229;GRMZM2G169270;GRMZM2G307588;GRMZM2G390470;GRMZM2G414805;GRMZM2G460544	1057	agCGTACca	-	0.99
TFmatrixID_0411	SBP	GRMZM2G036297;GRMZM2G040785;GRMZM2G058588;GRMZM2G061734;GRMZM2G065451;GRMZM2G081127;GRMZM2G097275;GRMZM2G098557;GRMZM2G101499;GRMZM2G101511;GRMZM2G126018;GRMZM2G126827;GRMZM2G133646;GRMZM2G138421;GRMZM2G148467;GRMZM2G156621;GRMZM2G156756;GRMZM2G163813;GRMZM2G168229;GRMZM2G169270;GRMZM2G307588;GRMZM2G390470;GRMZM2G414805	2761	gggcGTACGt	+	0.97
TFmatrixID_0522	SBP	GRMZM2G036297;GRMZM2G058588;GRMZM2G061734;GRMZM2G067624;GRMZM2G101499;GRMZM2G138421;GRMZM2G148467;GRMZM2G156756;GRMZM2G168229;GRMZM2G169270;GRMZM2G307588;GRMZM2G390470	567	ccagatGTACGtccag	+	0.96
TFmatrixID_0522	SBP	GRMZM2G036297;GRMZM2G058588;GRMZM2G061734;GRMZM2G067624;GRMZM2G101499;GRMZM2G138421;GRMZM2G148467;GRMZM2G156756;GRMZM2G168229;GRMZM2G169270;GRMZM2G307588;GRMZM2G390470	1054	ctcagCGTACcaagcc	-	0.94
TFmatrixID_0522	SBP	GRMZM2G036297;GRMZM2G058588;GRMZM2G061734;GRMZM2G067624;GRMZM2G101499;GRMZM2G138421;GRMZM2G148467;GRMZM2G156756;GRMZM2G168229;GRMZM2G169270;GRMZM2G307588;GRMZM2G390470	2759	cagggcGTACGtgtag	+	0.97
TFmatrixID_0522	SBP	GRMZM2G036297;GRMZM2G058588;GRMZM2G061734;GRMZM2G067624;GRMZM2G101499;GRMZM2G138421;GRMZM2G148467;GRMZM2G156756;GRMZM2G168229;GRMZM2G169270;GRMZM2G307588;GRMZM2G390470	2759	cagggCGTACgtgtag	-	0.95
TFmatrixID_0523	SBP	GRMZM2G036297;GRMZM2G040785;GRMZM2G058588;GRMZM2G061734;GRMZM2G065451;GRMZM2G067624;GRMZM2G097275;GRMZM2G098557;GRMZM2G101499;GRMZM2G101511;GRMZM2G126827;GRMZM2G138421;GRMZM2G148467;GRMZM2G156621;GRMZM2G156756;GRMZM2G163813;GRMZM2G168229;GRMZM2G169270;GRMZM2G307588;GRMZM2G390470;GRMZM2G414805;GRMZM2G460544	1215	gaggaaGTACAgaatc	+	0.95
TFmatrixID_0523	SBP	GRMZM2G036297;GRMZM2G040785;GRMZM2G058588;GRMZM2G061734;GRMZM2G065451;GRMZM2G067624;GRMZM2G097275;GRMZM2G098557;GRMZM2G101499;GRMZM2G101511;GRMZM2G126827;GRMZM2G138421;GRMZM2G148467;GRMZM2G156621;GRMZM2G156756;GRMZM2G163813;GRMZM2G168229;GRMZM2G169270;GRMZM2G307588;GRMZM2G390470;GRMZM2G414805;GRMZM2G460544	1301	taaatTGTACcaccta	-	0.96
TFmatrixID_0531	SBP	GRMZM2G036297;GRMZM2G040785;GRMZM2G058588;GRMZM2G061734;GRMZM2G065451;GRMZM2G098557;GRMZM2G101499;GRMZM2G101511;GRMZM2G138421;GRMZM2G148467;GRMZM2G156756;GRMZM2G168229;GRMZM2G169270;GRMZM2G307588;GRMZM2G390470;GRMZM2G414805	566	cccagatGTACGtccagac	+	0.83
TFmatrixID_0293	TALE	GRMZM2G055243;GRMZM2G060507;GRMZM2G159431;GRMZM2G370332;GRMZM2G433591	1127	aacTGTCAca	-	1
TFmatrixID_0293	TALE	GRMZM2G055243;GRMZM2G060507;GRMZM2G159431;GRMZM2G370332;GRMZM2G433591	2754	ttTGACAggg	+	1
TFmatrixID_0293	TALE	GRMZM2G055243;GRMZM2G060507;GRMZM2G159431;GRMZM2G370332;GRMZM2G433591	3081	ttTGACAtct	+	0.99
TFmatrixID_0301	TALE	GRMZM2G002225;GRMZM2G017087;GRMZM2G028041;GRMZM2G061101;GRMZM2G094241;GRMZM2G135447;GRMZM2G452178	2755	tTGACAgg	+	0.99
TFmatrixID_0301	TALE	GRMZM2G002225;GRMZM2G017087;GRMZM2G028041;GRMZM2G061101;GRMZM2G094241;GRMZM2G135447;GRMZM2G452178	3082	tTGACAtc	+	0.98
TF_motif_seq_0246	TALE	GRMZM2G017087	14	AGTCA	-	1
TF_motif_seq_0246	TALE	GRMZM2G017087	425	CGTCA	-	1
TF_motif_seq_0246	TALE	GRMZM2G017087	431	CGTCA	-	1
TF_motif_seq_0246	TALE	GRMZM2G017087	467	CGTCA	-	1
TF_motif_seq_0246	TALE	GRMZM2G017087	617	CGTCA	-	1
TF_motif_seq_0246	TALE	GRMZM2G017087	695	AGTCA	-	1
TF_motif_seq_0246	TALE	GRMZM2G017087	876	GGTCA	-	1
TF_motif_seq_0246	TALE	GRMZM2G017087	930	CGTCA	-	1
TF_motif_seq_0246	TALE	GRMZM2G017087	941	TGACG	+	1
TF_motif_seq_0246	TALE	GRMZM2G017087	980	AGTCA	-	1
TF_motif_seq_0246	TALE	GRMZM2G017087	1013	CGTCA	-	1
TF_motif_seq_0246	TALE	GRMZM2G017087	1130	TGTCA	-	1
TF_motif_seq_0246	TALE	GRMZM2G017087	1231	TGACC	+	1
TF_motif_seq_0246	TALE	GRMZM2G017087	1367	TGACC	+	1
TF_motif_seq_0246	TALE	GRMZM2G017087	1390	TGACA	+	1
TF_motif_seq_0246	TALE	GRMZM2G017087	1401	TGACC	+	1
TF_motif_seq_0246	TALE	GRMZM2G017087	1984	GGTCA	-	1
TF_motif_seq_0246	TALE	GRMZM2G017087	2030	TGACA	+	1
TF_motif_seq_0246	TALE	GRMZM2G017087	2435	TGACA	+	1
TF_motif_seq_0246	TALE	GRMZM2G017087	2565	AGTCA	-	1
TF_motif_seq_0246	TALE	GRMZM2G017087	2592	TGACC	+	1
TF_motif_seq_0246	TALE	GRMZM2G017087	2610	CGTCA	-	1
TF_motif_seq_0246	TALE	GRMZM2G017087	2716	TGACG	+	1
TF_motif_seq_0246	TALE	GRMZM2G017087	2756	TGACA	+	1
TF_motif_seq_0246	TALE	GRMZM2G017087	2794	CGTCA	-	1
TF_motif_seq_0246	TALE	GRMZM2G017087	2813	TGACT	+	1
TF_motif_seq_0246	TALE	GRMZM2G017087	2840	TGTCA	-	1
TF_motif_seq_0246	TALE	GRMZM2G017087	3018	TGACA	+	1
TF_motif_seq_0246	TALE	GRMZM2G017087	3027	TGACA	+	1
TF_motif_seq_0246	TALE	GRMZM2G017087	3083	TGACA	+	1
TFmatrixID_0278	TALE;Homeodomain	GRMZM2G017087;GRMZM2G028041;GRMZM2G032332;GRMZM2G061101;GRMZM2G094241;GRMZM2G452178	1127	aacTGTCAca	-	1
TFmatrixID_0278	TALE;Homeodomain	GRMZM2G017087;GRMZM2G028041;GRMZM2G032332;GRMZM2G061101;GRMZM2G094241;GRMZM2G452178	3081	ttTGACAtct	+	1
TFmatrixID_0300	TALE;Homeodomain	GRMZM2G017087;GRMZM2G028041;GRMZM2G032332;GRMZM2G061101;GRMZM2G087741;GRMZM2G094241;GRMZM2G452178	422	tgcCGTCAcc	-	1
TFmatrixID_0300	TALE;Homeodomain	GRMZM2G017087;GRMZM2G028041;GRMZM2G032332;GRMZM2G061101;GRMZM2G087741;GRMZM2G094241;GRMZM2G452178	464	cgtCGTCAtc	-	0.97
TFmatrixID_0300	TALE;Homeodomain	GRMZM2G017087;GRMZM2G028041;GRMZM2G032332;GRMZM2G061101;GRMZM2G087741;GRMZM2G094241;GRMZM2G452178	614	agtCGTCAga	-	0.97
TFmatrixID_0300	TALE;Homeodomain	GRMZM2G017087;GRMZM2G028041;GRMZM2G032332;GRMZM2G061101;GRMZM2G087741;GRMZM2G094241;GRMZM2G452178	939	gcTGACGccg	+	0.96
TFmatrixID_0300	TALE;Homeodomain	GRMZM2G017087;GRMZM2G028041;GRMZM2G032332;GRMZM2G061101;GRMZM2G087741;GRMZM2G094241;GRMZM2G452178	1010	cgtCGTCAca	-	0.97
TFmatrixID_0300	TALE;Homeodomain	GRMZM2G017087;GRMZM2G028041;GRMZM2G032332;GRMZM2G061101;GRMZM2G087741;GRMZM2G094241;GRMZM2G452178	2607	agcCGTCAag	-	1
TFmatrixID_0418	TBP	GRMZM2G149238;GRMZM2G161418	2798	ATATAaa	+	1
TFmatrixID_0569	TBP	GRMZM2G149238;GRMZM2G161418	830	cgacattaTTTATag	-	0.97
TFmatrixID_0569	TBP	GRMZM2G149238;GRMZM2G161418	2798	atATAAAtacaccct	+	0.97
TFmatrixID_0569	TBP	GRMZM2G149238;GRMZM2G161418	2945	tctgtgtaTTTATac	-	0.97
TFmatrixID_0571	TBP	GRMZM2G149238;GRMZM2G161418	836	taTTTATa	-	1
TFmatrixID_0571	TBP	GRMZM2G149238;GRMZM2G161418	2799	tATAAAta	+	1
TFmatrixID_0571	TBP	GRMZM2G149238;GRMZM2G161418	2951	taTTTATa	-	1
TFmatrixID_0585	TBP	GRMZM2G149238;GRMZM2G161418	835	ttaTTTATaga	-	0.97
TFmatrixID_0585	TBP	GRMZM2G149238;GRMZM2G161418	2797	catATAAAtac	+	0.98
TFmatrixID_0585	TBP	GRMZM2G149238;GRMZM2G161418	2950	gtaTTTATact	-	1
TFmatrixID_0420	TCP	AC199782.5_FG003;GRMZM2G003944;GRMZM2G034638;GRMZM2G077755;GRMZM2G089638;GRMZM2G093895;GRMZM2G096610;GRMZM2G107031;GRMZM2G113888;GRMZM2G142751;GRMZM2G416524	1964	aaGGGCCcaa	+	0.89
TFmatrixID_0420	TCP	AC199782.5_FG003;GRMZM2G003944;GRMZM2G034638;GRMZM2G077755;GRMZM2G089638;GRMZM2G093895;GRMZM2G096610;GRMZM2G107031;GRMZM2G113888;GRMZM2G142751;GRMZM2G416524	1964	aagGGCCCaa	-	0.89
TFmatrixID_0421	TCP	AC190734.2_FG003;AC233950.1_FG002;GRMZM2G020805;GRMZM2G035944;GRMZM2G089361;GRMZM2G115516;GRMZM2G120151;GRMZM2G166946	2046	tGGTGCaagc	-	0.97
TFmatrixID_0421	TCP	AC190734.2_FG003;AC233950.1_FG002;GRMZM2G020805;GRMZM2G035944;GRMZM2G089361;GRMZM2G115516;GRMZM2G120151;GRMZM2G166946	3174	agcgGCACCa	+	1
TFmatrixID_0422	TCP	AC205574.3_FG006;GRMZM2G015037	306	atGGACCagt	+	0.93
TFmatrixID_0422	TCP	AC205574.3_FG006;GRMZM2G015037	2821	tgtGGTCCcg	-	1
TFmatrixID_0423	TCP	AC205574.3_FG006;GRMZM2G015037	2822	gtGGTCCc	-	1
TFmatrixID_0424	TCP	AC199782.5_FG003;AC213524.3_FG003;GRMZM2G003944;GRMZM2G034638;GRMZM2G077755;GRMZM2G078077;GRMZM2G089638;GRMZM2G093895;GRMZM2G096610;GRMZM2G107031;GRMZM2G113888;GRMZM2G142751;GRMZM2G178603;GRMZM2G416524;GRMZM2G445944;GRMZM2G465091	1994	tcGTGGGcct	-	0.9
TFmatrixID_0424	TCP	AC199782.5_FG003;AC213524.3_FG003;GRMZM2G003944;GRMZM2G034638;GRMZM2G077755;GRMZM2G078077;GRMZM2G089638;GRMZM2G093895;GRMZM2G096610;GRMZM2G107031;GRMZM2G113888;GRMZM2G142751;GRMZM2G178603;GRMZM2G416524;GRMZM2G445944;GRMZM2G465091	2226	tgcCCCACgg	+	0.91
TFmatrixID_0425	TCP	AC190734.2_FG003;AC233950.1_FG002;GRMZM2G020805;GRMZM2G089361;GRMZM2G115516;GRMZM2G120151;GRMZM2G166946	1964	aaGGGCCcaa	+	0.97
TFmatrixID_0425	TCP	AC190734.2_FG003;AC233950.1_FG002;GRMZM2G020805;GRMZM2G089361;GRMZM2G115516;GRMZM2G120151;GRMZM2G166946	1964	aagGGCCCaa	-	0.97
TFmatrixID_0427	TCP	GRMZM2G120151;GRMZM2G166946	2822	gtGGTCCc	-	1
TFmatrixID_0432	TCP	GRMZM2G120151;GRMZM2G166946	2822	gtGGTCCc	-	1
TFmatrixID_0434	TCP	AC199782.5_FG003;GRMZM2G003944;GRMZM2G034638;GRMZM2G078077;GRMZM2G096610;GRMZM2G107031;GRMZM2G178603;GRMZM2G445944;GRMZM2G465091	1964	aaGGGCCcaa	+	0.98
TFmatrixID_0434	TCP	AC199782.5_FG003;GRMZM2G003944;GRMZM2G034638;GRMZM2G078077;GRMZM2G096610;GRMZM2G107031;GRMZM2G178603;GRMZM2G445944;GRMZM2G465091	1964	aagGGCCCaa	-	0.98
TFmatrixID_0436	TCP	AC205574.3_FG006;GRMZM2G015037	2822	gtGGTCCcgc	-	0.97
TFmatrixID_0440	TCP	AC190734.2_FG003;GRMZM2G020805;GRMZM2G035944;GRMZM2G089361;GRMZM2G115516;GRMZM2G120151;GRMZM2G166946	307	tGGACCag	+	0.93
TFmatrixID_0440	TCP	AC190734.2_FG003;GRMZM2G020805;GRMZM2G035944;GRMZM2G089361;GRMZM2G115516;GRMZM2G120151;GRMZM2G166946	2822	gtGGTCCc	-	1
TFmatrixID_0532	TCP	GRMZM2G034638	1929	ccGGGTCcac	+	1
TFmatrixID_0310	Trihelix	GRMZM2G111760	58	ttaTTTACtt	+	0.98
TFmatrixID_0311	Trihelix	GRMZM2G111760	58	ttaTTTACtt	+	0.99
TFmatrixID_0311	Trihelix	GRMZM2G111760	2782	gaaTTTACtc	+	0.99
TFmatrixID_0442	WRKY	AC165171.2_FG002;AC198725.4_FG009;AC205562.3_FG002;AC209050.3_FG003;AC233880.1_FG010;GRMZM2G003551;GRMZM2G005207;GRMZM2G006497;GRMZM2G012724;GRMZM2G013391;GRMZM2G015433;GRMZM2G018487;GRMZM2G018721;GRMZM2G024505;GRMZM2G024898;GRMZM2G025895;GRMZM2G038158;GRMZM2G040298;GRMZM2G048450;GRMZM2G052671;GRMZM2G054125;GRMZM2G057011;GRMZM2G057116;GRMZM2G061408;GRMZM2G065290;GRMZM2G070211;GRMZM2G071907;GRMZM2…	979	caGTCAAcag	+	0.99
TFmatrixID_0442	WRKY	AC165171.2_FG002;AC198725.4_FG009;AC205562.3_FG002;AC209050.3_FG003;AC233880.1_FG010;GRMZM2G003551;GRMZM2G005207;GRMZM2G006497;GRMZM2G012724;GRMZM2G013391;GRMZM2G015433;GRMZM2G018487;GRMZM2G018721;GRMZM2G024505;GRMZM2G024898;GRMZM2G025895;GRMZM2G038158;GRMZM2G040298;GRMZM2G048450;GRMZM2G052671;GRMZM2G054125;GRMZM2G057011;GRMZM2G057116;GRMZM2G061408;GRMZM2G065290;GRMZM2G070211;GRMZM2G071907;GRMZM2…	2026	aggTTGACat	-	0.98
TFmatrixID_0442	WRKY	AC165171.2_FG002;AC198725.4_FG009;AC205562.3_FG002;AC209050.3_FG003;AC233880.1_FG010;GRMZM2G003551;GRMZM2G005207;GRMZM2G006497;GRMZM2G012724;GRMZM2G013391;GRMZM2G015433;GRMZM2G018487;GRMZM2G018721;GRMZM2G024505;GRMZM2G024898;GRMZM2G025895;GRMZM2G038158;GRMZM2G040298;GRMZM2G048450;GRMZM2G052671;GRMZM2G054125;GRMZM2G057011;GRMZM2G057116;GRMZM2G061408;GRMZM2G065290;GRMZM2G070211;GRMZM2G071907;GRMZM2…	3023	aagTTGACaa	-	0.98
TFmatrixID_0444	WRKY	AC165171.2_FG002;AC198725.4_FG009;AC209050.3_FG003;AC233880.1_FG010;GRMZM2G006497;GRMZM2G012724;GRMZM2G013391;GRMZM2G015433;GRMZM2G018487;GRMZM2G018721;GRMZM2G024505;GRMZM2G024898;GRMZM2G029282;GRMZM2G038158;GRMZM2G040298;GRMZM2G048450;GRMZM2G052671;GRMZM2G054125;GRMZM2G057011;GRMZM2G057116;GRMZM2G069668;GRMZM2G070211;GRMZM2G071907;GRMZM2G073272;GRMZM2G083350;GRMZM2G083717;GRMZM2G090594;GRMZM2G09…	978	ccaGTCAAca	+	0.99
TFmatrixID_0445	WRKY	AC165171.2_FG002;AC198725.4_FG009;AC209050.3_FG003;AC233880.1_FG010;GRMZM2G006497;GRMZM2G012724;GRMZM2G013391;GRMZM2G015433;GRMZM2G018487;GRMZM2G018721;GRMZM2G024505;GRMZM2G024898;GRMZM2G038158;GRMZM2G040298;GRMZM2G048450;GRMZM2G052671;GRMZM2G054125;GRMZM2G057011;GRMZM2G057116;GRMZM2G070211;GRMZM2G071907;GRMZM2G073272;GRMZM2G083350;GRMZM2G083717;GRMZM2G090594;GRMZM2G091331;GRMZM2G101405;GRMZM2G10…	979	caGTCAAc	+	1
TFmatrixID_0445	WRKY	AC165171.2_FG002;AC198725.4_FG009;AC209050.3_FG003;AC233880.1_FG010;GRMZM2G006497;GRMZM2G012724;GRMZM2G013391;GRMZM2G015433;GRMZM2G018487;GRMZM2G018721;GRMZM2G024505;GRMZM2G024898;GRMZM2G038158;GRMZM2G040298;GRMZM2G048450;GRMZM2G052671;GRMZM2G054125;GRMZM2G057011;GRMZM2G057116;GRMZM2G070211;GRMZM2G071907;GRMZM2G073272;GRMZM2G083350;GRMZM2G083717;GRMZM2G090594;GRMZM2G091331;GRMZM2G101405;GRMZM2G10…	2590	tTTGACct	-	1
TFmatrixID_0445	WRKY	AC165171.2_FG002;AC198725.4_FG009;AC209050.3_FG003;AC233880.1_FG010;GRMZM2G006497;GRMZM2G012724;GRMZM2G013391;GRMZM2G015433;GRMZM2G018487;GRMZM2G018721;GRMZM2G024505;GRMZM2G024898;GRMZM2G038158;GRMZM2G040298;GRMZM2G048450;GRMZM2G052671;GRMZM2G054125;GRMZM2G057011;GRMZM2G057116;GRMZM2G070211;GRMZM2G071907;GRMZM2G073272;GRMZM2G083350;GRMZM2G083717;GRMZM2G090594;GRMZM2G091331;GRMZM2G101405;GRMZM2G10…	2811	cTTGACtc	-	1
TFmatrixID_0446	WRKY	AC165171.2_FG002;AC198725.4_FG009;AC205562.3_FG002;AC209050.3_FG003;AC233880.1_FG010;GRMZM2G003551;GRMZM2G006497;GRMZM2G012724;GRMZM2G013391;GRMZM2G015433;GRMZM2G018487;GRMZM2G018721;GRMZM2G023563;GRMZM2G024505;GRMZM2G024898;GRMZM2G025895;GRMZM2G038158;GRMZM2G040298;GRMZM2G048450;GRMZM2G052671;GRMZM2G054125;GRMZM2G057011;GRMZM2G057116;GRMZM2G061408;GRMZM2G063880;GRMZM2G070211;GRMZM2G071907;GRMZM2…	979	caGTCAAcag	+	0.99
TFmatrixID_0446	WRKY	AC165171.2_FG002;AC198725.4_FG009;AC205562.3_FG002;AC209050.3_FG003;AC233880.1_FG010;GRMZM2G003551;GRMZM2G006497;GRMZM2G012724;GRMZM2G013391;GRMZM2G015433;GRMZM2G018487;GRMZM2G018721;GRMZM2G023563;GRMZM2G024505;GRMZM2G024898;GRMZM2G025895;GRMZM2G038158;GRMZM2G040298;GRMZM2G048450;GRMZM2G052671;GRMZM2G054125;GRMZM2G057011;GRMZM2G057116;GRMZM2G061408;GRMZM2G063880;GRMZM2G070211;GRMZM2G071907;GRMZM2…	2588	cgtTTGACct	-	0.99
TFmatrixID_0447	WRKY	AC165171.2_FG002;AC198725.4_FG009;AC205562.3_FG002;AC209050.3_FG003;AC233880.1_FG010;GRMZM2G003551;GRMZM2G005207;GRMZM2G006497;GRMZM2G012724;GRMZM2G013391;GRMZM2G015433;GRMZM2G018487;GRMZM2G018721;GRMZM2G023563;GRMZM2G024505;GRMZM2G024898;GRMZM2G025895;GRMZM2G029282;GRMZM2G038158;GRMZM2G040298;GRMZM2G048450;GRMZM2G052671;GRMZM2G054125;GRMZM2G057011;GRMZM2G057116;GRMZM2G061408;GRMZM2G063880;GRMZM2…	978	ccaGTCAAca	+	0.99
TFmatrixID_0447	WRKY	AC165171.2_FG002;AC198725.4_FG009;AC205562.3_FG002;AC209050.3_FG003;AC233880.1_FG010;GRMZM2G003551;GRMZM2G005207;GRMZM2G006497;GRMZM2G012724;GRMZM2G013391;GRMZM2G015433;GRMZM2G018487;GRMZM2G018721;GRMZM2G023563;GRMZM2G024505;GRMZM2G024898;GRMZM2G025895;GRMZM2G029282;GRMZM2G038158;GRMZM2G040298;GRMZM2G048450;GRMZM2G052671;GRMZM2G054125;GRMZM2G057011;GRMZM2G057116;GRMZM2G061408;GRMZM2G063880;GRMZM2…	2027	ggTTGACatg	-	0.99
TFmatrixID_0447	WRKY	AC165171.2_FG002;AC198725.4_FG009;AC205562.3_FG002;AC209050.3_FG003;AC233880.1_FG010;GRMZM2G003551;GRMZM2G005207;GRMZM2G006497;GRMZM2G012724;GRMZM2G013391;GRMZM2G015433;GRMZM2G018487;GRMZM2G018721;GRMZM2G023563;GRMZM2G024505;GRMZM2G024898;GRMZM2G025895;GRMZM2G029282;GRMZM2G038158;GRMZM2G040298;GRMZM2G048450;GRMZM2G052671;GRMZM2G054125;GRMZM2G057011;GRMZM2G057116;GRMZM2G061408;GRMZM2G063880;GRMZM2…	3024	agTTGACaac	-	0.98
TFmatrixID_0448	WRKY	AC165171.2_FG002;AC198725.4_FG009;AC209050.3_FG003;AC233880.1_FG010;GRMZM2G005207;GRMZM2G006497;GRMZM2G012724;GRMZM2G013391;GRMZM2G015433;GRMZM2G018487;GRMZM2G018721;GRMZM2G024505;GRMZM2G024898;GRMZM2G025895;GRMZM2G029282;GRMZM2G038158;GRMZM2G040298;GRMZM2G048450;GRMZM2G052671;GRMZM2G054125;GRMZM2G057011;GRMZM2G057116;GRMZM2G061408;GRMZM2G063880;GRMZM2G065290;GRMZM2G070211;GRMZM2G071907;GRMZM2G07…	978	ccaGTCAAcag	+	0.93
TFmatrixID_0448	WRKY	AC165171.2_FG002;AC198725.4_FG009;AC209050.3_FG003;AC233880.1_FG010;GRMZM2G005207;GRMZM2G006497;GRMZM2G012724;GRMZM2G013391;GRMZM2G015433;GRMZM2G018487;GRMZM2G018721;GRMZM2G024505;GRMZM2G024898;GRMZM2G025895;GRMZM2G029282;GRMZM2G038158;GRMZM2G040298;GRMZM2G048450;GRMZM2G052671;GRMZM2G054125;GRMZM2G057011;GRMZM2G057116;GRMZM2G061408;GRMZM2G063880;GRMZM2G065290;GRMZM2G070211;GRMZM2G071907;GRMZM2G07…	2588	cgtTTGACcta	-	0.97
TFmatrixID_0449	WRKY	AC184839.3_FG002;GRMZM2G008029;GRMZM2G012724;GRMZM2G027972;GRMZM2G031963;GRMZM2G036703;GRMZM2G076657;GRMZM2G112470;GRMZM2G130854;GRMZM2G143765;GRMZM2G148087;GRMZM2G169966;GRMZM2G171428;GRMZM2G398506;GRMZM2G425430;GRMZM2G449681	2590	tTTGACct	-	0.96
TFmatrixID_0450	WRKY	AC165171.2_FG002;AC198725.4_FG009;AC205562.3_FG002;AC209050.3_FG003;AC233880.1_FG010;GRMZM2G003551;GRMZM2G005207;GRMZM2G006497;GRMZM2G012724;GRMZM2G013391;GRMZM2G015433;GRMZM2G018487;GRMZM2G018721;GRMZM2G024505;GRMZM2G024898;GRMZM2G025895;GRMZM2G034421;GRMZM2G038158;GRMZM2G040298;GRMZM2G048450;GRMZM2G052671;GRMZM2G054125;GRMZM2G057011;GRMZM2G057116;GRMZM2G061408;GRMZM2G063880;GRMZM2G070211;GRMZM2…	978	ccaGTCAAca	+	1
TFmatrixID_0450	WRKY	AC165171.2_FG002;AC198725.4_FG009;AC205562.3_FG002;AC209050.3_FG003;AC233880.1_FG010;GRMZM2G003551;GRMZM2G005207;GRMZM2G006497;GRMZM2G012724;GRMZM2G013391;GRMZM2G015433;GRMZM2G018487;GRMZM2G018721;GRMZM2G024505;GRMZM2G024898;GRMZM2G025895;GRMZM2G034421;GRMZM2G038158;GRMZM2G040298;GRMZM2G048450;GRMZM2G052671;GRMZM2G054125;GRMZM2G057011;GRMZM2G057116;GRMZM2G061408;GRMZM2G063880;GRMZM2G070211;GRMZM2…	2027	ggTTGACatg	-	0.98
TFmatrixID_0450	WRKY	AC165171.2_FG002;AC198725.4_FG009;AC205562.3_FG002;AC209050.3_FG003;AC233880.1_FG010;GRMZM2G003551;GRMZM2G005207;GRMZM2G006497;GRMZM2G012724;GRMZM2G013391;GRMZM2G015433;GRMZM2G018487;GRMZM2G018721;GRMZM2G024505;GRMZM2G024898;GRMZM2G025895;GRMZM2G034421;GRMZM2G038158;GRMZM2G040298;GRMZM2G048450;GRMZM2G052671;GRMZM2G054125;GRMZM2G057011;GRMZM2G057116;GRMZM2G061408;GRMZM2G063880;GRMZM2G070211;GRMZM2…	3024	agTTGACaac	-	0.98
TFmatrixID_0451	WRKY	AC184839.3_FG002;GRMZM2G008029;GRMZM2G012724;GRMZM2G027972;GRMZM2G031963;GRMZM2G036703;GRMZM2G076657;GRMZM2G112470;GRMZM2G130854;GRMZM2G143765;GRMZM2G148087;GRMZM2G169966;GRMZM2G171428;GRMZM2G398506;GRMZM2G425430;GRMZM2G449681	978	ccaGTCAAca	+	1
TFmatrixID_0451	WRKY	AC184839.3_FG002;GRMZM2G008029;GRMZM2G012724;GRMZM2G027972;GRMZM2G031963;GRMZM2G036703;GRMZM2G076657;GRMZM2G112470;GRMZM2G130854;GRMZM2G143765;GRMZM2G148087;GRMZM2G169966;GRMZM2G171428;GRMZM2G398506;GRMZM2G425430;GRMZM2G449681	2589	gtTTGACcta	-	1
TFmatrixID_0452	WRKY	AC165171.2_FG002;AC198725.4_FG009;AC205562.3_FG002;AC209050.3_FG003;AC233880.1_FG010;GRMZM2G003551;GRMZM2G004060;GRMZM2G006497;GRMZM2G012724;GRMZM2G013391;GRMZM2G015433;GRMZM2G018487;GRMZM2G018721;GRMZM2G024505;GRMZM2G024898;GRMZM2G038158;GRMZM2G040298;GRMZM2G048450;GRMZM2G052671;GRMZM2G054125;GRMZM2G057011;GRMZM2G057116;GRMZM2G063216;GRMZM2G063880;GRMZM2G069668;GRMZM2G070211;GRMZM2G071907;GRMZM2…	979	caGTCAAcag	+	1
TFmatrixID_0453	WRKY	AC165171.2_FG002;AC198725.4_FG009;AC209050.3_FG003;AC233880.1_FG010;GRMZM2G003551;GRMZM2G004060;GRMZM2G005207;GRMZM2G006497;GRMZM2G012724;GRMZM2G013391;GRMZM2G015433;GRMZM2G018487;GRMZM2G018721;GRMZM2G024505;GRMZM2G024898;GRMZM2G038158;GRMZM2G040298;GRMZM2G048450;GRMZM2G052671;GRMZM2G054125;GRMZM2G057011;GRMZM2G057116;GRMZM2G063216;GRMZM2G069668;GRMZM2G070211;GRMZM2G071907;GRMZM2G073272;GRMZM2G08…	980	aGTCAAca	+	0.96
TFmatrixID_0453	WRKY	AC165171.2_FG002;AC198725.4_FG009;AC209050.3_FG003;AC233880.1_FG010;GRMZM2G003551;GRMZM2G004060;GRMZM2G005207;GRMZM2G006497;GRMZM2G012724;GRMZM2G013391;GRMZM2G015433;GRMZM2G018487;GRMZM2G018721;GRMZM2G024505;GRMZM2G024898;GRMZM2G038158;GRMZM2G040298;GRMZM2G048450;GRMZM2G052671;GRMZM2G054125;GRMZM2G057011;GRMZM2G057116;GRMZM2G063216;GRMZM2G069668;GRMZM2G070211;GRMZM2G071907;GRMZM2G073272;GRMZM2G08…	2027	ggTTGACa	-	0.9
TFmatrixID_0453	WRKY	AC165171.2_FG002;AC198725.4_FG009;AC209050.3_FG003;AC233880.1_FG010;GRMZM2G003551;GRMZM2G004060;GRMZM2G005207;GRMZM2G006497;GRMZM2G012724;GRMZM2G013391;GRMZM2G015433;GRMZM2G018487;GRMZM2G018721;GRMZM2G024505;GRMZM2G024898;GRMZM2G038158;GRMZM2G040298;GRMZM2G048450;GRMZM2G052671;GRMZM2G054125;GRMZM2G057011;GRMZM2G057116;GRMZM2G063216;GRMZM2G069668;GRMZM2G070211;GRMZM2G071907;GRMZM2G073272;GRMZM2G08…	2810	ccTTGACt	-	0.91
TFmatrixID_0454	WRKY	AC165171.2_FG002;AC198725.4_FG009;AC205562.3_FG002;AC209050.3_FG003;AC233880.1_FG010;GRMZM2G003551;GRMZM2G005207;GRMZM2G006497;GRMZM2G012724;GRMZM2G013391;GRMZM2G015433;GRMZM2G018487;GRMZM2G018721;GRMZM2G024505;GRMZM2G024898;GRMZM2G025895;GRMZM2G029282;GRMZM2G034421;GRMZM2G038158;GRMZM2G040298;GRMZM2G048450;GRMZM2G052671;GRMZM2G054125;GRMZM2G057011;GRMZM2G057116;GRMZM2G061408;GRMZM2G063216;GRMZM2…	978	ccaGTCAAca	+	1
TFmatrixID_0454	WRKY	AC165171.2_FG002;AC198725.4_FG009;AC205562.3_FG002;AC209050.3_FG003;AC233880.1_FG010;GRMZM2G003551;GRMZM2G005207;GRMZM2G006497;GRMZM2G012724;GRMZM2G013391;GRMZM2G015433;GRMZM2G018487;GRMZM2G018721;GRMZM2G024505;GRMZM2G024898;GRMZM2G025895;GRMZM2G029282;GRMZM2G034421;GRMZM2G038158;GRMZM2G040298;GRMZM2G048450;GRMZM2G052671;GRMZM2G054125;GRMZM2G057011;GRMZM2G057116;GRMZM2G061408;GRMZM2G063216;GRMZM2…	2589	gtTTGACcta	-	0.99
TFmatrixID_0455	WRKY	AC165171.2_FG002;AC193630.3_FG003;AC198725.4_FG009;AC205562.3_FG002;AC209050.3_FG003;AC233880.1_FG010;GRMZM2G003551;GRMZM2G006497;GRMZM2G012724;GRMZM2G013391;GRMZM2G015433;GRMZM2G018487;GRMZM2G018721;GRMZM2G024505;GRMZM2G024898;GRMZM2G025895;GRMZM2G030272;GRMZM2G038158;GRMZM2G040298;GRMZM2G048450;GRMZM2G052671;GRMZM2G054125;GRMZM2G057011;GRMZM2G057116;GRMZM2G061408;GRMZM2G063880;GRMZM2G070211;GRM…	978	ccaGTCAAcag	+	0.97
TFmatrixID_0455	WRKY	AC165171.2_FG002;AC193630.3_FG003;AC198725.4_FG009;AC205562.3_FG002;AC209050.3_FG003;AC233880.1_FG010;GRMZM2G003551;GRMZM2G006497;GRMZM2G012724;GRMZM2G013391;GRMZM2G015433;GRMZM2G018487;GRMZM2G018721;GRMZM2G024505;GRMZM2G024898;GRMZM2G025895;GRMZM2G030272;GRMZM2G038158;GRMZM2G040298;GRMZM2G048450;GRMZM2G052671;GRMZM2G054125;GRMZM2G057011;GRMZM2G057116;GRMZM2G061408;GRMZM2G063880;GRMZM2G070211;GRM…	2026	aggTTGACatg	-	0.95
TFmatrixID_0455	WRKY	AC165171.2_FG002;AC193630.3_FG003;AC198725.4_FG009;AC205562.3_FG002;AC209050.3_FG003;AC233880.1_FG010;GRMZM2G003551;GRMZM2G006497;GRMZM2G012724;GRMZM2G013391;GRMZM2G015433;GRMZM2G018487;GRMZM2G018721;GRMZM2G024505;GRMZM2G024898;GRMZM2G025895;GRMZM2G030272;GRMZM2G038158;GRMZM2G040298;GRMZM2G048450;GRMZM2G052671;GRMZM2G054125;GRMZM2G057011;GRMZM2G057116;GRMZM2G061408;GRMZM2G063880;GRMZM2G070211;GRM…	2809	cccTTGACtcc	-	0.91
TFmatrixID_0455	WRKY	AC165171.2_FG002;AC193630.3_FG003;AC198725.4_FG009;AC205562.3_FG002;AC209050.3_FG003;AC233880.1_FG010;GRMZM2G003551;GRMZM2G006497;GRMZM2G012724;GRMZM2G013391;GRMZM2G015433;GRMZM2G018487;GRMZM2G018721;GRMZM2G024505;GRMZM2G024898;GRMZM2G025895;GRMZM2G030272;GRMZM2G038158;GRMZM2G040298;GRMZM2G048450;GRMZM2G052671;GRMZM2G054125;GRMZM2G057011;GRMZM2G057116;GRMZM2G061408;GRMZM2G063880;GRMZM2G070211;GRM…	3023	aagTTGACaac	-	0.95
TFmatrixID_0456	WRKY	AC165171.2_FG002;AC198725.4_FG009;AC205562.3_FG002;AC209050.3_FG003;AC233880.1_FG010;GRMZM2G003551;GRMZM2G005207;GRMZM2G006497;GRMZM2G012724;GRMZM2G013391;GRMZM2G015433;GRMZM2G018487;GRMZM2G018721;GRMZM2G024505;GRMZM2G024898;GRMZM2G025895;GRMZM2G034421;GRMZM2G038158;GRMZM2G040298;GRMZM2G048450;GRMZM2G052671;GRMZM2G054125;GRMZM2G057011;GRMZM2G057116;GRMZM2G061408;GRMZM2G063880;GRMZM2G065290;GRMZM2…	978	ccaGTCAAca	+	1
TFmatrixID_0457	WRKY	AC165171.2_FG002;AC198725.4_FG009;AC205562.3_FG002;AC209050.3_FG003;AC233880.1_FG010;GRMZM2G003551;GRMZM2G005207;GRMZM2G006497;GRMZM2G012724;GRMZM2G013391;GRMZM2G015433;GRMZM2G018487;GRMZM2G018721;GRMZM2G023563;GRMZM2G024505;GRMZM2G024898;GRMZM2G025895;GRMZM2G029282;GRMZM2G034421;GRMZM2G038158;GRMZM2G040298;GRMZM2G048450;GRMZM2G052671;GRMZM2G054125;GRMZM2G057011;GRMZM2G057116;GRMZM2G061408;GRMZM2…	979	caGTCAAcag	+	0.99
TFmatrixID_0457	WRKY	AC165171.2_FG002;AC198725.4_FG009;AC205562.3_FG002;AC209050.3_FG003;AC233880.1_FG010;GRMZM2G003551;GRMZM2G005207;GRMZM2G006497;GRMZM2G012724;GRMZM2G013391;GRMZM2G015433;GRMZM2G018487;GRMZM2G018721;GRMZM2G023563;GRMZM2G024505;GRMZM2G024898;GRMZM2G025895;GRMZM2G029282;GRMZM2G034421;GRMZM2G038158;GRMZM2G040298;GRMZM2G048450;GRMZM2G052671;GRMZM2G054125;GRMZM2G057011;GRMZM2G057116;GRMZM2G061408;GRMZM2…	2026	aggTTGACat	-	0.98
TFmatrixID_0457	WRKY	AC165171.2_FG002;AC198725.4_FG009;AC205562.3_FG002;AC209050.3_FG003;AC233880.1_FG010;GRMZM2G003551;GRMZM2G005207;GRMZM2G006497;GRMZM2G012724;GRMZM2G013391;GRMZM2G015433;GRMZM2G018487;GRMZM2G018721;GRMZM2G023563;GRMZM2G024505;GRMZM2G024898;GRMZM2G025895;GRMZM2G029282;GRMZM2G034421;GRMZM2G038158;GRMZM2G040298;GRMZM2G048450;GRMZM2G052671;GRMZM2G054125;GRMZM2G057011;GRMZM2G057116;GRMZM2G061408;GRMZM2…	3023	aagTTGACaa	-	0.98
TFmatrixID_0458	WRKY	AC165171.2_FG002;AC198725.4_FG009;AC209050.3_FG003;AC233880.1_FG010;GRMZM2G006497;GRMZM2G012724;GRMZM2G013391;GRMZM2G015433;GRMZM2G018487;GRMZM2G018721;GRMZM2G024505;GRMZM2G024898;GRMZM2G025895;GRMZM2G029282;GRMZM2G038158;GRMZM2G040298;GRMZM2G048450;GRMZM2G052671;GRMZM2G054125;GRMZM2G057011;GRMZM2G057116;GRMZM2G061408;GRMZM2G063880;GRMZM2G065290;GRMZM2G070211;GRMZM2G071907;GRMZM2G073272;GRMZM2G08…	2589	gtTTGACcta	-	1
TFmatrixID_0459	WRKY	AC165171.2_FG002;AC198725.4_FG009;AC205562.3_FG002;GRMZM2G003551;GRMZM2G004060;GRMZM2G005207;GRMZM2G012724;GRMZM2G015433;GRMZM2G018487;GRMZM2G018721;GRMZM2G024505;GRMZM2G025895;GRMZM2G029282;GRMZM2G030272;GRMZM2G034421;GRMZM2G048450;GRMZM2G054125;GRMZM2G057116;GRMZM2G059562;GRMZM2G060918;GRMZM2G061408;GRMZM2G063216;GRMZM2G063880;GRMZM2G065290;GRMZM2G090594;GRMZM2G099593;GRMZM2G111354;GRMZM2G12338…	979	caGTCAAc	+	0.92
TFmatrixID_0459	WRKY	AC165171.2_FG002;AC198725.4_FG009;AC205562.3_FG002;GRMZM2G003551;GRMZM2G004060;GRMZM2G005207;GRMZM2G012724;GRMZM2G015433;GRMZM2G018487;GRMZM2G018721;GRMZM2G024505;GRMZM2G025895;GRMZM2G029282;GRMZM2G030272;GRMZM2G034421;GRMZM2G048450;GRMZM2G054125;GRMZM2G057116;GRMZM2G059562;GRMZM2G060918;GRMZM2G061408;GRMZM2G063216;GRMZM2G063880;GRMZM2G065290;GRMZM2G090594;GRMZM2G099593;GRMZM2G111354;GRMZM2G12338…	2590	tTTGACct	-	0.91
TFmatrixID_0459	WRKY	AC165171.2_FG002;AC198725.4_FG009;AC205562.3_FG002;GRMZM2G003551;GRMZM2G004060;GRMZM2G005207;GRMZM2G012724;GRMZM2G015433;GRMZM2G018487;GRMZM2G018721;GRMZM2G024505;GRMZM2G025895;GRMZM2G029282;GRMZM2G030272;GRMZM2G034421;GRMZM2G048450;GRMZM2G054125;GRMZM2G057116;GRMZM2G059562;GRMZM2G060918;GRMZM2G061408;GRMZM2G063216;GRMZM2G063880;GRMZM2G065290;GRMZM2G090594;GRMZM2G099593;GRMZM2G111354;GRMZM2G12338…	3025	gTTGACaa	-	0.94
TFmatrixID_0460	WRKY	AC165171.2_FG002;AC191689.4_FG004;AC198725.4_FG009;AC205562.3_FG002;AC209050.3_FG003;AC233880.1_FG010;GRMZM2G003551;GRMZM2G006497;GRMZM2G012724;GRMZM2G013391;GRMZM2G015433;GRMZM2G018487;GRMZM2G018721;GRMZM2G024505;GRMZM2G024898;GRMZM2G025895;GRMZM2G030272;GRMZM2G038158;GRMZM2G040298;GRMZM2G048450;GRMZM2G052671;GRMZM2G054125;GRMZM2G057011;GRMZM2G057116;GRMZM2G061408;GRMZM2G063216;GRMZM2G063880;GRM…	979	caGTCAAc	+	1
TFmatrixID_0461	WRKY	AC165171.2_FG002;AC205562.3_FG002;AC233880.1_FG010;GRMZM2G003551;GRMZM2G004060;GRMZM2G005207;GRMZM2G006497;GRMZM2G012724;GRMZM2G013391;GRMZM2G015433;GRMZM2G018487;GRMZM2G024505;GRMZM2G024898;GRMZM2G025895;GRMZM2G029282;GRMZM2G030272;GRMZM2G038158;GRMZM2G040298;GRMZM2G048450;GRMZM2G052671;GRMZM2G054125;GRMZM2G057011;GRMZM2G057116;GRMZM2G059562;GRMZM2G060918;GRMZM2G061408;GRMZM2G063216;GRMZM2G06388…	980	aGTCAAcagc	+	0.99
TFmatrixID_0461	WRKY	AC165171.2_FG002;AC205562.3_FG002;AC233880.1_FG010;GRMZM2G003551;GRMZM2G004060;GRMZM2G005207;GRMZM2G006497;GRMZM2G012724;GRMZM2G013391;GRMZM2G015433;GRMZM2G018487;GRMZM2G024505;GRMZM2G024898;GRMZM2G025895;GRMZM2G029282;GRMZM2G030272;GRMZM2G038158;GRMZM2G040298;GRMZM2G048450;GRMZM2G052671;GRMZM2G054125;GRMZM2G057011;GRMZM2G057116;GRMZM2G059562;GRMZM2G060918;GRMZM2G061408;GRMZM2G063216;GRMZM2G06388…	2025	caggTTGACa	-	0.98
TFmatrixID_0461	WRKY	AC165171.2_FG002;AC205562.3_FG002;AC233880.1_FG010;GRMZM2G003551;GRMZM2G004060;GRMZM2G005207;GRMZM2G006497;GRMZM2G012724;GRMZM2G013391;GRMZM2G015433;GRMZM2G018487;GRMZM2G024505;GRMZM2G024898;GRMZM2G025895;GRMZM2G029282;GRMZM2G030272;GRMZM2G038158;GRMZM2G040298;GRMZM2G048450;GRMZM2G052671;GRMZM2G054125;GRMZM2G057011;GRMZM2G057116;GRMZM2G059562;GRMZM2G060918;GRMZM2G061408;GRMZM2G063216;GRMZM2G06388…	3022	aaagTTGACa	-	0.98
TFmatrixID_0462	WRKY	AC165171.2_FG002;AC198725.4_FG009;AC209050.3_FG003;AC233880.1_FG010;GRMZM2G006497;GRMZM2G012724;GRMZM2G013391;GRMZM2G015433;GRMZM2G018487;GRMZM2G018721;GRMZM2G024505;GRMZM2G024898;GRMZM2G038158;GRMZM2G040298;GRMZM2G048450;GRMZM2G052671;GRMZM2G054125;GRMZM2G057011;GRMZM2G057116;GRMZM2G063216;GRMZM2G069668;GRMZM2G070211;GRMZM2G071907;GRMZM2G073272;GRMZM2G083350;GRMZM2G083717;GRMZM2G090594;GRMZM2G09…	979	caGTCAAca	+	1
TFmatrixID_0462	WRKY	AC165171.2_FG002;AC198725.4_FG009;AC209050.3_FG003;AC233880.1_FG010;GRMZM2G006497;GRMZM2G012724;GRMZM2G013391;GRMZM2G015433;GRMZM2G018487;GRMZM2G018721;GRMZM2G024505;GRMZM2G024898;GRMZM2G038158;GRMZM2G040298;GRMZM2G048450;GRMZM2G052671;GRMZM2G054125;GRMZM2G057011;GRMZM2G057116;GRMZM2G063216;GRMZM2G069668;GRMZM2G070211;GRMZM2G071907;GRMZM2G073272;GRMZM2G083350;GRMZM2G083717;GRMZM2G090594;GRMZM2G09…	2589	gtTTGACct	-	0.99
TFmatrixID_0463	WRKY	AC165171.2_FG002;AC198725.4_FG009;AC205562.3_FG002;AC209050.3_FG003;AC233880.1_FG010;GRMZM2G003551;GRMZM2G005207;GRMZM2G006497;GRMZM2G012724;GRMZM2G013391;GRMZM2G015433;GRMZM2G018487;GRMZM2G018721;GRMZM2G024505;GRMZM2G024898;GRMZM2G025895;GRMZM2G029282;GRMZM2G038158;GRMZM2G040298;GRMZM2G048450;GRMZM2G052671;GRMZM2G054125;GRMZM2G057011;GRMZM2G057116;GRMZM2G061408;GRMZM2G063216;GRMZM2G063880;GRMZM2…	978	ccaGTCAAca	+	1
TFmatrixID_0463	WRKY	AC165171.2_FG002;AC198725.4_FG009;AC205562.3_FG002;AC209050.3_FG003;AC233880.1_FG010;GRMZM2G003551;GRMZM2G005207;GRMZM2G006497;GRMZM2G012724;GRMZM2G013391;GRMZM2G015433;GRMZM2G018487;GRMZM2G018721;GRMZM2G024505;GRMZM2G024898;GRMZM2G025895;GRMZM2G029282;GRMZM2G038158;GRMZM2G040298;GRMZM2G048450;GRMZM2G052671;GRMZM2G054125;GRMZM2G057011;GRMZM2G057116;GRMZM2G061408;GRMZM2G063216;GRMZM2G063880;GRMZM2…	2589	gtTTGACcta	-	1
TFmatrixID_0464	WRKY	AC165171.2_FG002;AC198725.4_FG009;AC205562.3_FG002;AC209050.3_FG003;AC233880.1_FG010;GRMZM2G003551;GRMZM2G004060;GRMZM2G005207;GRMZM2G006497;GRMZM2G012724;GRMZM2G013391;GRMZM2G015433;GRMZM2G018487;GRMZM2G018721;GRMZM2G024505;GRMZM2G024898;GRMZM2G025895;GRMZM2G029282;GRMZM2G034421;GRMZM2G038158;GRMZM2G040298;GRMZM2G048450;GRMZM2G052671;GRMZM2G054125;GRMZM2G057011;GRMZM2G057116;GRMZM2G061408;GRMZM2…	979	caGTCAAca	+	1
TFmatrixID_0464	WRKY	AC165171.2_FG002;AC198725.4_FG009;AC205562.3_FG002;AC209050.3_FG003;AC233880.1_FG010;GRMZM2G003551;GRMZM2G004060;GRMZM2G005207;GRMZM2G006497;GRMZM2G012724;GRMZM2G013391;GRMZM2G015433;GRMZM2G018487;GRMZM2G018721;GRMZM2G024505;GRMZM2G024898;GRMZM2G025895;GRMZM2G029282;GRMZM2G034421;GRMZM2G038158;GRMZM2G040298;GRMZM2G048450;GRMZM2G052671;GRMZM2G054125;GRMZM2G057011;GRMZM2G057116;GRMZM2G061408;GRMZM2…	2589	gtTTGACct	-	1
TFmatrixID_0465	WRKY	AC184839.3_FG002;GRMZM2G008029;GRMZM2G012724;GRMZM2G027972;GRMZM2G031963;GRMZM2G036703;GRMZM2G076657;GRMZM2G112470;GRMZM2G130854;GRMZM2G143765;GRMZM2G148087;GRMZM2G169966;GRMZM2G171428;GRMZM2G398506;GRMZM2G425430;GRMZM2G449681	2590	tTTGACct	-	0.99
TFmatrixID_0466	WRKY	AC165171.2_FG002;AC198725.4_FG009;AC209050.3_FG003;AC233880.1_FG010;GRMZM2G006497;GRMZM2G012724;GRMZM2G013391;GRMZM2G015433;GRMZM2G018487;GRMZM2G018721;GRMZM2G024505;GRMZM2G024898;GRMZM2G038158;GRMZM2G040298;GRMZM2G048450;GRMZM2G052671;GRMZM2G054125;GRMZM2G057011;GRMZM2G057116;GRMZM2G069668;GRMZM2G070211;GRMZM2G071907;GRMZM2G073272;GRMZM2G083350;GRMZM2G083717;GRMZM2G090594;GRMZM2G091331;GRMZM2G10…	978	ccaGTCAAca	+	1
TFmatrixID_0466	WRKY	AC165171.2_FG002;AC198725.4_FG009;AC209050.3_FG003;AC233880.1_FG010;GRMZM2G006497;GRMZM2G012724;GRMZM2G013391;GRMZM2G015433;GRMZM2G018487;GRMZM2G018721;GRMZM2G024505;GRMZM2G024898;GRMZM2G038158;GRMZM2G040298;GRMZM2G048450;GRMZM2G052671;GRMZM2G054125;GRMZM2G057011;GRMZM2G057116;GRMZM2G069668;GRMZM2G070211;GRMZM2G071907;GRMZM2G073272;GRMZM2G083350;GRMZM2G083717;GRMZM2G090594;GRMZM2G091331;GRMZM2G10…	2589	gtTTGACcta	-	1
TFmatrixID_0467	WRKY	AC205562.3_FG002	978	ccaGTCAAcagcg	+	0.94
TFmatrixID_0467	WRKY	AC205562.3_FG002	2586	gccgtTTGACcta	-	0.92
TFmatrixID_0467	WRKY	AC205562.3_FG002	3021	caaagTTGACaac	-	0.92
TFmatrixID_0468	WRKY	AC165171.2_FG002;AC193630.3_FG003;AC198725.4_FG009;AC205562.3_FG002;AC233880.1_FG010;GRMZM2G003551;GRMZM2G004060;GRMZM2G006497;GRMZM2G012724;GRMZM2G013391;GRMZM2G015433;GRMZM2G018487;GRMZM2G018721;GRMZM2G024505;GRMZM2G024898;GRMZM2G025895;GRMZM2G038158;GRMZM2G040298;GRMZM2G048450;GRMZM2G052671;GRMZM2G054125;GRMZM2G057116;GRMZM2G061408;GRMZM2G063880;GRMZM2G070211;GRMZM2G071907;GRMZM2G073272;GRMZM2…	2589	gtTTGACct	-	0.99
TFmatrixID_0534	WRKY	AC184839.3_FG002;GRMZM2G008029;GRMZM2G012724;GRMZM2G027972;GRMZM2G031963;GRMZM2G036703;GRMZM2G076657;GRMZM2G112470;GRMZM2G130854;GRMZM2G143765;GRMZM2G148087;GRMZM2G169966;GRMZM2G171428;GRMZM2G398506;GRMZM2G425430;GRMZM2G449681	2591	TTGACctagcc	-	0.95
TFmatrixID_0534	WRKY	AC184839.3_FG002;GRMZM2G008029;GRMZM2G012724;GRMZM2G027972;GRMZM2G031963;GRMZM2G036703;GRMZM2G076657;GRMZM2G112470;GRMZM2G130854;GRMZM2G143765;GRMZM2G148087;GRMZM2G169966;GRMZM2G171428;GRMZM2G398506;GRMZM2G425430;GRMZM2G449681	2755	TTGACagggcg	-	0.86
TFmatrixID_0296	ZF-HD	GRMZM2G069365	1592	caaGATTAaa	-	1
TFmatrixID_0296	ZF-HD	GRMZM2G069365	2682	tatGATTAac	-	1
TFmatrixID_0296	ZF-HD	GRMZM2G069365	2923	caTAATCtct	+	1
a The family of transcription factors that exclusively bind to Zm00001d032249 promoter is marked in red.
