# Supplementary material for: Uncovering the Role of the KANADI Transcription Factor ZmKAN1 in Enhancing Drought Tolerance in Maize
Source: Plants (Basel). 2025 Dec 19;15(1):2. doi: 10.3390/plants15010002 (PMC12788164; doi:10.3390/plants15010002)
Supplement: Supplementary file 1 [file plants-15-00002-s001.zip › Supplementary Table S3.xlsx]

## Sheet: Table S3
Table S3 Promoter analysis of Zm00001d050350.
Matrix ID	TF Familya	TF ID or Motif Name	Position	Hit Sequence	Strand	Similar Score
TFmatrixID_0119	AP2;ERF	AC233944.1_FG002;GRMZM2G005301;GRMZM2G028969;GRMZM2G047918;GRMZM2G056729;GRMZM2G072926;GRMZM2G073047;GRMZM2G119865;GRMZM2G301860	211	aaaCCGACct	+	0.94
TFmatrixID_0156	ARF	GRMZM2G028980;GRMZM2G034840;GRMZM2G035405;GRMZM2G073750;GRMZM2G078274;GRMZM2G081158;GRMZM2G086949;GRMZM2G102845;GRMZM2G160005;GRMZM2G169820;GRMZM2G317900;GRMZM2G378580;GRMZM2G475882	1770	ctCGACAaa	+	0.96
TF_motif_seq_0335	ARF	GRMZM2G028980;GRMZM2G035405;GRMZM2G073750;GRMZM2G086949;GRMZM2G160005;GRMZM2G378580;AC207656.3_FG002;GRMZM2G005284;GRMZM2G006042;GRMZM2G017187;GRMZM2G023813;GRMZM2G056120;GRMZM2G081406;GRMZM2G116557;GRMZM2G137413;GRMZM2G153233;GRMZM2G159399;GRMZM2G179121;GRMZM2G390641;GRMZM2G437460;GRMZM2G441325;GRMZM2G475263;GRMZM2G702026;GRMZM5G808366;GRMZM5G874163;GRMZM2G030710;GRMZM2G122614;GRMZM2G352159	891	TGTCTc	+	1
TFmatrixID_0130	AT-Hook	GRMZM2G089562;GRMZM2G106133;GRMZM2G123887;GRMZM2G159926;GRMZM2G164489	447	taatTATATa	-	1
TFmatrixID_0130	AT-Hook	GRMZM2G089562;GRMZM2G106133;GRMZM2G123887;GRMZM2G159926;GRMZM2G164489	451	tATATAatat	+	0.98
TFmatrixID_0130	AT-Hook	GRMZM2G089562;GRMZM2G106133;GRMZM2G123887;GRMZM2G159926;GRMZM2G164489	579	tcatTATATt	-	0.97
TFmatrixID_0131	AT-Hook	GRMZM2G089562;GRMZM2G106133;GRMZM2G123887;GRMZM2G159926;GRMZM2G164489	522	TTTATtctt	-	1
TFmatrixID_0131	AT-Hook	GRMZM2G089562;GRMZM2G106133;GRMZM2G123887;GRMZM2G159926;GRMZM2G164489	768	atgcATAAA	+	1
TFmatrixID_0131	AT-Hook	GRMZM2G089562;GRMZM2G106133;GRMZM2G123887;GRMZM2G159926;GRMZM2G164489	1450	TTTATtcgc	-	1
TFmatrixID_0131	AT-Hook	GRMZM2G089562;GRMZM2G106133;GRMZM2G123887;GRMZM2G159926;GRMZM2G164489	1842	TTTATactc	-	1
TFmatrixID_0133	AT-Hook	GRMZM2G008456;GRMZM2G127034	2112	aagcAAAAA	+	1
TFmatrixID_0134	AT-Hook	GRMZM2G150950	1404	TTTTTagttc	-	0.97
TFmatrixID_0135	AT-Hook	GRMZM2G150950	1697	ATTTTtat	-	1
TFmatrixID_0136	AT-Hook	GRMZM2G150950	522	TTTATtct	-	1
TFmatrixID_0143	AT-Hook	GRMZM2G008456	458	tatgAATAAt	+	1
TFmatrixID_0143	AT-Hook	GRMZM2G008456	466	atctAATAAt	+	1
TFmatrixID_0143	AT-Hook	GRMZM2G008456	484	aTTATTcatg	-	1
TFmatrixID_0143	AT-Hook	GRMZM2G008456	522	tTTATTctta	-	1
TFmatrixID_0143	AT-Hook	GRMZM2G008456	593	aggaAATAAt	+	1
TFmatrixID_0143	AT-Hook	GRMZM2G008456	1450	tTTATTcgcg	-	1
TFmatrixID_0144	AT-Hook	GRMZM2G150950	422	attTAATAtcat	-	0.93
TFmatrixID_0144	AT-Hook	GRMZM2G150950	1462	tatTAATAtgac	-	0.98
TFmatrixID_0145	AT-Hook	GRMZM2G008456	2073	agaAAAAT	+	1
TFmatrixID_0146	AT-Hook	GRMZM2G150950	449	ATTATataa	-	1
TFmatrixID_0146	AT-Hook	GRMZM2G150950	450	ttatATAAT	+	1
TFmatrixID_0146	AT-Hook	GRMZM2G150950	477	taagATAAT	+	0.99
TFmatrixID_0146	AT-Hook	GRMZM2G150950	581	ATTATattc	-	0.99
TFmatrixID_0146	AT-Hook	GRMZM2G150950	594	ggaaATAAT	+	0.99
TFmatrixID_0146	AT-Hook	GRMZM2G150950	928	ATTATttac	-	1
TFmatrixID_0150	AT-Hook	GRMZM2G008456;GRMZM2G127034	913	taAATATtag	+	0.99
TFmatrixID_0150	AT-Hook	GRMZM2G008456;GRMZM2G127034	913	taaATATTag	-	0.99
TFmatrixID_0153	AT-Hook	GRMZM2G150950	1697	ATTTTtat	-	1
TFmatrixID_0476	AT-Hook	GRMZM2G004878;GRMZM2G106133	1135	ttaaaaagctAAAAAt	+	0.91
TFmatrixID_0580	AT-Hook	GRMZM2G008456;GRMZM2G127034	1620	gTATTTt	-	1
TFmatrixID_0581	AT-Hook	GRMZM2G008456;GRMZM2G127034	916	ATATTagctctaatt	-	0.92
TFmatrixID_0167	bHLH	GRMZM2G017586;GRMZM2G058451;GRMZM2G061906	1016	tggACGTGcc	-	0.82
TFmatrixID_0174	bHLH	AC197246.3_FG002;AC212449.4_FG005;AC233869.1_FG003;GRMZM2G008898;GRMZM2G024530;GRMZM2G027563;GRMZM2G030762;GRMZM2G046493;GRMZM2G067654;GRMZM2G074438;GRMZM2G080168;GRMZM2G083504;GRMZM2G092091;GRMZM2G101350;GRMZM2G116785;GRMZM2G137358;GRMZM2G137541;GRMZM2G144275;GRMZM2G145579;GRMZM2G171818;GRMZM2G176289;GRMZM2G178182;GRMZM2G180406;GRMZM2G180452;GRMZM2G336408;GRMZM2G350165;GRMZM2G378653;GRMZM2G38554…	372	GCACGtca	+	0.75
TFmatrixID_0174	bHLH	AC197246.3_FG002;AC212449.4_FG005;AC233869.1_FG003;GRMZM2G008898;GRMZM2G024530;GRMZM2G027563;GRMZM2G030762;GRMZM2G046493;GRMZM2G067654;GRMZM2G074438;GRMZM2G080168;GRMZM2G083504;GRMZM2G092091;GRMZM2G101350;GRMZM2G116785;GRMZM2G137358;GRMZM2G137541;GRMZM2G144275;GRMZM2G145579;GRMZM2G171818;GRMZM2G176289;GRMZM2G178182;GRMZM2G180406;GRMZM2G180452;GRMZM2G336408;GRMZM2G350165;GRMZM2G378653;GRMZM2G38554…	1017	GGACGtgc	+	0.88
TFmatrixID_0174	bHLH	AC197246.3_FG002;AC212449.4_FG005;AC233869.1_FG003;GRMZM2G008898;GRMZM2G024530;GRMZM2G027563;GRMZM2G030762;GRMZM2G046493;GRMZM2G067654;GRMZM2G074438;GRMZM2G080168;GRMZM2G083504;GRMZM2G092091;GRMZM2G101350;GRMZM2G116785;GRMZM2G137358;GRMZM2G137541;GRMZM2G144275;GRMZM2G145579;GRMZM2G171818;GRMZM2G176289;GRMZM2G178182;GRMZM2G180406;GRMZM2G180452;GRMZM2G336408;GRMZM2G350165;GRMZM2G378653;GRMZM2G38554…	1017	ggaCGTGC	-	0.88
TFmatrixID_0174	bHLH	AC197246.3_FG002;AC212449.4_FG005;AC233869.1_FG003;GRMZM2G008898;GRMZM2G024530;GRMZM2G027563;GRMZM2G030762;GRMZM2G046493;GRMZM2G067654;GRMZM2G074438;GRMZM2G080168;GRMZM2G083504;GRMZM2G092091;GRMZM2G101350;GRMZM2G116785;GRMZM2G137358;GRMZM2G137541;GRMZM2G144275;GRMZM2G145579;GRMZM2G171818;GRMZM2G176289;GRMZM2G178182;GRMZM2G180406;GRMZM2G180452;GRMZM2G336408;GRMZM2G350165;GRMZM2G378653;GRMZM2G38554…	1229	GCAGGtcc	+	0.75
TFmatrixID_0174	bHLH	AC197246.3_FG002;AC212449.4_FG005;AC233869.1_FG003;GRMZM2G008898;GRMZM2G024530;GRMZM2G027563;GRMZM2G030762;GRMZM2G046493;GRMZM2G067654;GRMZM2G074438;GRMZM2G080168;GRMZM2G083504;GRMZM2G092091;GRMZM2G101350;GRMZM2G116785;GRMZM2G137358;GRMZM2G137541;GRMZM2G144275;GRMZM2G145579;GRMZM2G171818;GRMZM2G176289;GRMZM2G178182;GRMZM2G180406;GRMZM2G180452;GRMZM2G336408;GRMZM2G350165;GRMZM2G378653;GRMZM2G38554…	1546	GTACGttc	+	0.75
TFmatrixID_0174	bHLH	AC197246.3_FG002;AC212449.4_FG005;AC233869.1_FG003;GRMZM2G008898;GRMZM2G024530;GRMZM2G027563;GRMZM2G030762;GRMZM2G046493;GRMZM2G067654;GRMZM2G074438;GRMZM2G080168;GRMZM2G083504;GRMZM2G092091;GRMZM2G101350;GRMZM2G116785;GRMZM2G137358;GRMZM2G137541;GRMZM2G144275;GRMZM2G145579;GRMZM2G171818;GRMZM2G176289;GRMZM2G178182;GRMZM2G180406;GRMZM2G180452;GRMZM2G336408;GRMZM2G350165;GRMZM2G378653;GRMZM2G38554…	1546	gtaCGTTC	-	0.75
TFmatrixID_0174	bHLH	AC197246.3_FG002;AC212449.4_FG005;AC233869.1_FG003;GRMZM2G008898;GRMZM2G024530;GRMZM2G027563;GRMZM2G030762;GRMZM2G046493;GRMZM2G067654;GRMZM2G074438;GRMZM2G080168;GRMZM2G083504;GRMZM2G092091;GRMZM2G101350;GRMZM2G116785;GRMZM2G137358;GRMZM2G137541;GRMZM2G144275;GRMZM2G145579;GRMZM2G171818;GRMZM2G176289;GRMZM2G178182;GRMZM2G180406;GRMZM2G180452;GRMZM2G336408;GRMZM2G350165;GRMZM2G378653;GRMZM2G38554…	2108	GCACAagc	+	0.75
TFmatrixID_0174	bHLH	AC197246.3_FG002;AC212449.4_FG005;AC233869.1_FG003;GRMZM2G008898;GRMZM2G024530;GRMZM2G027563;GRMZM2G030762;GRMZM2G046493;GRMZM2G067654;GRMZM2G074438;GRMZM2G080168;GRMZM2G083504;GRMZM2G092091;GRMZM2G101350;GRMZM2G116785;GRMZM2G137358;GRMZM2G137541;GRMZM2G144275;GRMZM2G145579;GRMZM2G171818;GRMZM2G176289;GRMZM2G178182;GRMZM2G180406;GRMZM2G180452;GRMZM2G336408;GRMZM2G350165;GRMZM2G378653;GRMZM2G38554…	2134	GCAGGtcc	+	0.75
TFmatrixID_0174	bHLH	AC197246.3_FG002;AC212449.4_FG005;AC233869.1_FG003;GRMZM2G008898;GRMZM2G024530;GRMZM2G027563;GRMZM2G030762;GRMZM2G046493;GRMZM2G067654;GRMZM2G074438;GRMZM2G080168;GRMZM2G083504;GRMZM2G092091;GRMZM2G101350;GRMZM2G116785;GRMZM2G137358;GRMZM2G137541;GRMZM2G144275;GRMZM2G145579;GRMZM2G171818;GRMZM2G176289;GRMZM2G178182;GRMZM2G180406;GRMZM2G180452;GRMZM2G336408;GRMZM2G350165;GRMZM2G378653;GRMZM2G38554…	2238	GCACGcgc	+	0.88
TFmatrixID_0174	bHLH	AC197246.3_FG002;AC212449.4_FG005;AC233869.1_FG003;GRMZM2G008898;GRMZM2G024530;GRMZM2G027563;GRMZM2G030762;GRMZM2G046493;GRMZM2G067654;GRMZM2G074438;GRMZM2G080168;GRMZM2G083504;GRMZM2G092091;GRMZM2G101350;GRMZM2G116785;GRMZM2G137358;GRMZM2G137541;GRMZM2G144275;GRMZM2G145579;GRMZM2G171818;GRMZM2G176289;GRMZM2G178182;GRMZM2G180406;GRMZM2G180452;GRMZM2G336408;GRMZM2G350165;GRMZM2G378653;GRMZM2G38554…	2238	gcaCGCGC	-	0.88
TFmatrixID_0176	bHLH	AC234203.1_FG014;GRMZM2G085467;GRMZM2G114873;GRMZM2G142932;GRMZM2G153454;GRMZM2G162382;GRMZM2G336408;GRMZM2G350165;GRMZM2G437481	673	aCAAGTggc	-	1
TFmatrixID_0185	bZIP	GRMZM2G000842;GRMZM2G006578;GRMZM2G030877;GRMZM2G055993;GRMZM2G060216;GRMZM2G060290;GRMZM2G080731;GRMZM2G094352;GRMZM2G125243;GRMZM2G125934;GRMZM2G131961;GRMZM2G133331;GRMZM2G174284;GRMZM2G361847;GRMZM2G366264;GRMZM2G445575	372	gcaCGTCAct	+	0.94
TFmatrixID_0185	bZIP	GRMZM2G000842;GRMZM2G006578;GRMZM2G030877;GRMZM2G055993;GRMZM2G060216;GRMZM2G060290;GRMZM2G080731;GRMZM2G094352;GRMZM2G125243;GRMZM2G125934;GRMZM2G131961;GRMZM2G133331;GRMZM2G174284;GRMZM2G361847;GRMZM2G366264;GRMZM2G445575	1579	tttCGTCAct	+	0.91
TFmatrixID_0186	bZIP	GRMZM2G175280;GRMZM2G428184	246	cgaCAGCTta	+	0.93
TFmatrixID_0186	bZIP	GRMZM2G175280;GRMZM2G428184	1742	aaaCAGCTgg	+	0.91
TFmatrixID_0186	bZIP	GRMZM2G175280;GRMZM2G428184	1744	acAGCTGgca	-	0.98
TFmatrixID_0186	bZIP	GRMZM2G175280;GRMZM2G428184	2201	cgaCAGCTgc	+	0.97
TFmatrixID_0188	bZIP	GRMZM2G037910;GRMZM2G043600;GRMZM2G062391;GRMZM2G079365;GRMZM2G112483;GRMZM2G118393;GRMZM2G136266;GRMZM2G146020;GRMZM2G149040;GRMZM2G175280;GRMZM2G332294;GRMZM2G428184;GRMZM2G473274	246	cGACAGctta	+	0.99
TFmatrixID_0188	bZIP	GRMZM2G037910;GRMZM2G043600;GRMZM2G062391;GRMZM2G079365;GRMZM2G112483;GRMZM2G118393;GRMZM2G136266;GRMZM2G146020;GRMZM2G149040;GRMZM2G175280;GRMZM2G332294;GRMZM2G428184;GRMZM2G473274	2201	cGACAGctgc	+	0.99
TFmatrixID_0189	bZIP	GRMZM2G045236;GRMZM2G060109	372	gCACGTcact	+	0.99
TFmatrixID_0189	bZIP	GRMZM2G045236;GRMZM2G060109	1015	atggACGTGc	-	0.96
TFmatrixID_0191	bZIP	GRMZM2G000842;GRMZM2G006578;GRMZM2G030877;GRMZM2G055993;GRMZM2G060216;GRMZM2G060290;GRMZM2G080731;GRMZM2G094352;GRMZM2G125243;GRMZM2G125934;GRMZM2G131961;GRMZM2G133331;GRMZM2G174284;GRMZM2G361847;GRMZM2G366264;GRMZM2G380897;GRMZM2G445575	372	gcACGTCact	+	0.95
TFmatrixID_0193	bZIP	GRMZM2G002075;GRMZM2G157722;GRMZM2G161009;GRMZM2G168079;GRMZM2G478417	44	ACACGact	+	0.75
TFmatrixID_0193	bZIP	GRMZM2G002075;GRMZM2G157722;GRMZM2G161009;GRMZM2G168079;GRMZM2G478417	53	ACATGtct	+	0.75
TFmatrixID_0193	bZIP	GRMZM2G002075;GRMZM2G157722;GRMZM2G161009;GRMZM2G168079;GRMZM2G478417	673	ACAAGtgg	+	0.75
TFmatrixID_0193	bZIP	GRMZM2G002075;GRMZM2G157722;GRMZM2G161009;GRMZM2G168079;GRMZM2G478417	687	ACATGtgt	+	0.88
TFmatrixID_0193	bZIP	GRMZM2G002075;GRMZM2G157722;GRMZM2G161009;GRMZM2G168079;GRMZM2G478417	687	acaTGTGT	-	0.88
TFmatrixID_0193	bZIP	GRMZM2G002075;GRMZM2G157722;GRMZM2G161009;GRMZM2G168079;GRMZM2G478417	1803	agaCATGT	-	0.75
TFmatrixID_0193	bZIP	GRMZM2G002075;GRMZM2G157722;GRMZM2G161009;GRMZM2G168079;GRMZM2G478417	1847	ACTCGtct	+	0.75
TFmatrixID_0193	bZIP	GRMZM2G002075;GRMZM2G157722;GRMZM2G161009;GRMZM2G168079;GRMZM2G478417	1847	actCGTCT	-	0.75
TFmatrixID_0195	bZIP	GRMZM2G000842;GRMZM2G006578;GRMZM2G030877;GRMZM2G055993;GRMZM2G060216;GRMZM2G060290;GRMZM2G080731;GRMZM2G094352;GRMZM2G125243;GRMZM2G125934;GRMZM2G131961;GRMZM2G133331;GRMZM2G174284;GRMZM2G361847;GRMZM2G366264;GRMZM2G380897;GRMZM2G445575	372	gcaCGTCAct	+	0.98
TFmatrixID_0195	bZIP	GRMZM2G000842;GRMZM2G006578;GRMZM2G030877;GRMZM2G055993;GRMZM2G060216;GRMZM2G060290;GRMZM2G080731;GRMZM2G094352;GRMZM2G125243;GRMZM2G125934;GRMZM2G131961;GRMZM2G133331;GRMZM2G174284;GRMZM2G361847;GRMZM2G366264;GRMZM2G380897;GRMZM2G445575	1579	tttCGTCAct	+	0.94
TFmatrixID_0195	bZIP	GRMZM2G000842;GRMZM2G006578;GRMZM2G030877;GRMZM2G055993;GRMZM2G060216;GRMZM2G060290;GRMZM2G080731;GRMZM2G094352;GRMZM2G125243;GRMZM2G125934;GRMZM2G131961;GRMZM2G133331;GRMZM2G174284;GRMZM2G361847;GRMZM2G366264;GRMZM2G380897;GRMZM2G445575	2004	agTGACGggc	-	0.93
TFmatrixID_0196	bZIP	GRMZM2G000842;GRMZM2G006578;GRMZM2G030877;GRMZM2G055993;GRMZM2G060216;GRMZM2G060290;GRMZM2G080731;GRMZM2G094352;GRMZM2G125243;GRMZM2G125934;GRMZM2G131961;GRMZM2G133331;GRMZM2G174284;GRMZM2G361847;GRMZM2G366264;GRMZM2G380897;GRMZM2G445575	373	caCGTCAc	+	0.99
TFmatrixID_0197	bZIP	GRMZM2G000842;GRMZM2G006578;GRMZM2G030877;GRMZM2G055993;GRMZM2G060216;GRMZM2G060290;GRMZM2G080731;GRMZM2G094352;GRMZM2G125243;GRMZM2G125934;GRMZM2G131961;GRMZM2G133331;GRMZM2G174284;GRMZM2G361847;GRMZM2G366264;GRMZM2G445575	372	gcaCGTCAct	+	0.94
TFmatrixID_0198	bZIP	GRMZM2G007063;GRMZM2G016150;GRMZM2G019446;GRMZM2G073427;GRMZM2G098904;GRMZM2G103647	371	tgcACGTCactc	+	0.97
TFmatrixID_0198	bZIP	GRMZM2G007063;GRMZM2G016150;GRMZM2G019446;GRMZM2G073427;GRMZM2G098904;GRMZM2G103647	1014	catgGACGTgcc	-	0.93
TFmatrixID_0199	bZIP	GRMZM2G000842;GRMZM2G006578;GRMZM2G030877;GRMZM2G055993;GRMZM2G060216;GRMZM2G060290;GRMZM2G080731;GRMZM2G094352;GRMZM2G125243;GRMZM2G125934;GRMZM2G131961;GRMZM2G133331;GRMZM2G174284;GRMZM2G361847;GRMZM2G366264;GRMZM2G380897;GRMZM2G445575	161	taTGACGgag	-	0.97
TFmatrixID_0199	bZIP	GRMZM2G000842;GRMZM2G006578;GRMZM2G030877;GRMZM2G055993;GRMZM2G060216;GRMZM2G060290;GRMZM2G080731;GRMZM2G094352;GRMZM2G125243;GRMZM2G125934;GRMZM2G131961;GRMZM2G133331;GRMZM2G174284;GRMZM2G361847;GRMZM2G366264;GRMZM2G380897;GRMZM2G445575	372	gcaCGTCAct	+	0.99
TFmatrixID_0199	bZIP	GRMZM2G000842;GRMZM2G006578;GRMZM2G030877;GRMZM2G055993;GRMZM2G060216;GRMZM2G060290;GRMZM2G080731;GRMZM2G094352;GRMZM2G125243;GRMZM2G125934;GRMZM2G131961;GRMZM2G133331;GRMZM2G174284;GRMZM2G361847;GRMZM2G366264;GRMZM2G380897;GRMZM2G445575	1579	tttCGTCAct	+	0.97
TFmatrixID_0199	bZIP	GRMZM2G000842;GRMZM2G006578;GRMZM2G030877;GRMZM2G055993;GRMZM2G060216;GRMZM2G060290;GRMZM2G080731;GRMZM2G094352;GRMZM2G125243;GRMZM2G125934;GRMZM2G131961;GRMZM2G133331;GRMZM2G174284;GRMZM2G361847;GRMZM2G366264;GRMZM2G380897;GRMZM2G445575	2004	agTGACGggc	-	0.97
TFmatrixID_0490	bZIP	GRMZM2G000842;GRMZM2G006578;GRMZM2G030877;GRMZM2G055993;GRMZM2G060216;GRMZM2G060290;GRMZM2G080731;GRMZM2G094352;GRMZM2G125243;GRMZM2G125934;GRMZM2G131961;GRMZM2G133331;GRMZM2G174284;GRMZM2G361847;GRMZM2G366264;GRMZM2G445575	373	cACGTCa	+	0.99
TFmatrixID_0533	bZIP	GRMZM2G000842;GRMZM2G006578;GRMZM2G030877;GRMZM2G055993;GRMZM2G060216;GRMZM2G060290;GRMZM2G080731;GRMZM2G094352;GRMZM2G125243;GRMZM2G125934;GRMZM2G131961;GRMZM2G133331;GRMZM2G174284;GRMZM2G361847;GRMZM2G366264;GRMZM2G380897;GRMZM2G445575	372	gcaCGTCActc	+	0.96
TFmatrixID_0213	C2H2	AC185108.3_FG011	1504	aACACTa	+	1
TFmatrixID_0213	C2H2	AC185108.3_FG011	1704	tAGTGTt	-	1
TFmatrixID_0220	CAMTA	GRMZM2G341747	2237	cgcACGCGc	-	0.98
TFmatrixID_0221	CAMTA	GRMZM2G341747	2240	ACGCGcggc	-	0.99
TFmatrixID_0093	Dof	P38564	217	accTAAAGggg	+	0.98
TFmatrixID_0093	Dof	P38564	1728	agcTAAAGcag	+	0.99
TFmatrixID_0094	Dof	O24463	1773	gacAAAAGcga	+	0.99
TFmatrixID_0472	Dof	GRMZM2G009406	1226	AAAGCa	+	1
TFmatrixID_0472	Dof	GRMZM2G009406	1242	tGCTTT	-	1
TFmatrixID_0472	Dof	GRMZM2G009406	1732	AAAGCa	+	1
TFmatrixID_0472	Dof	GRMZM2G009406	2119	AAAGCa	+	1
TFmatrixID_0473	Dof	GRMZM2G179069	1777	AAAGCg	+	1
TFmatrixID_0478	Dof	MNB1A_MAIZE	1111	AAAGC	+	1
TFmatrixID_0478	Dof	MNB1A_MAIZE	1139	AAAGC	+	1
TFmatrixID_0478	Dof	MNB1A_MAIZE	1216	AAAGC	+	1
TFmatrixID_0478	Dof	MNB1A_MAIZE	1226	AAAGC	+	1
TFmatrixID_0478	Dof	MNB1A_MAIZE	1243	GCTTT	-	1
TFmatrixID_0478	Dof	MNB1A_MAIZE	1272	GCTTT	-	1
TFmatrixID_0478	Dof	MNB1A_MAIZE	1282	AAAGC	+	1
TFmatrixID_0478	Dof	MNB1A_MAIZE	1314	GCTTT	-	1
TFmatrixID_0478	Dof	MNB1A_MAIZE	1335	AAAGC	+	1
TFmatrixID_0478	Dof	MNB1A_MAIZE	1341	AAAGC	+	1
TFmatrixID_0478	Dof	MNB1A_MAIZE	1348	AAAGC	+	1
TFmatrixID_0478	Dof	MNB1A_MAIZE	1732	AAAGC	+	1
TFmatrixID_0478	Dof	MNB1A_MAIZE	1777	AAAGC	+	1
TFmatrixID_0478	Dof	MNB1A_MAIZE	2119	AAAGC	+	1
TFmatrixID_0480	Dof	GRMZM2G146283	1111	AAAGC	+	1
TFmatrixID_0480	Dof	GRMZM2G146283	1139	AAAGC	+	1
TFmatrixID_0480	Dof	GRMZM2G146283	1216	AAAGC	+	1
TFmatrixID_0480	Dof	GRMZM2G146283	1226	AAAGC	+	1
TFmatrixID_0480	Dof	GRMZM2G146283	1243	GCTTT	-	1
TFmatrixID_0480	Dof	GRMZM2G146283	1272	GCTTT	-	1
TFmatrixID_0480	Dof	GRMZM2G146283	1282	AAAGC	+	1
TFmatrixID_0480	Dof	GRMZM2G146283	1314	GCTTT	-	1
TFmatrixID_0480	Dof	GRMZM2G146283	1335	AAAGC	+	1
TFmatrixID_0480	Dof	GRMZM2G146283	1341	AAAGC	+	1
TFmatrixID_0480	Dof	GRMZM2G146283	1348	AAAGC	+	1
TFmatrixID_0480	Dof	GRMZM2G146283	1732	AAAGC	+	1
TFmatrixID_0480	Dof	GRMZM2G146283	1777	AAAGC	+	1
TFmatrixID_0480	Dof	GRMZM2G146283	2119	AAAGC	+	1
TFmatrixID_0548	Dof	MNB1A_MAIZE	217	accTAAAGggg	+	0.98
TFmatrixID_0548	Dof	MNB1A_MAIZE	1728	agcTAAAGcag	+	0.99
TFmatrixID_0549	Dof	GRMZM2G009406	1222	actaAAAGCag	+	0.99
TFmatrixID_0549	Dof	GRMZM2G009406	1278	agaaAAAGCtg	+	0.99
TFmatrixID_0549	Dof	GRMZM2G009406	1728	agctAAAGCag	+	1
TFmatrixID_0549	Dof	GRMZM2G009406	2115	caaaAAAGCat	+	0.99
TFmatrixID_0550	Dof	GRMZM2G179069	1344	gccaAAAGCca	+	0.99
TFmatrixID_0550	Dof	GRMZM2G179069	1773	gacaAAAGCga	+	1
TFmatrixID_0557	Dof	GRMZM2G146283	1773	gacAAAAGcga	+	0.99
TFmatrixID_0252	E2F/DP	AC233850.1_FG005	121	aaagGCGCGa	-	0.99
TFmatrixID_0252	E2F/DP	AC233850.1_FG005	1455	tCGCGCctat	+	0.99
TFmatrixID_0256	EIL	AC234203.1_FG011;GRMZM2G003558;GRMZM2G006752;GRMZM2G033570;GRMZM2G151811;GRMZM2G317584	766	cgATGCAtaa	+	1
TFmatrixID_0256	EIL	AC234203.1_FG011;GRMZM2G003558;GRMZM2G006752;GRMZM2G033570;GRMZM2G151811;GRMZM2G317584	766	cgaTGCATaa	-	1
TFmatrixID_0256	EIL	AC234203.1_FG011;GRMZM2G003558;GRMZM2G006752;GRMZM2G033570;GRMZM2G151811;GRMZM2G317584	1009	tcATGCAtgg	+	0.99
TFmatrixID_0256	EIL	AC234203.1_FG011;GRMZM2G003558;GRMZM2G006752;GRMZM2G033570;GRMZM2G151811;GRMZM2G317584	1009	tcaTGCATgg	-	0.99
TFmatrixID_0256	EIL	AC234203.1_FG011;GRMZM2G003558;GRMZM2G006752;GRMZM2G033570;GRMZM2G151811;GRMZM2G317584	1817	ccATGCAtat	+	0.99
TFmatrixID_0256	EIL	AC234203.1_FG011;GRMZM2G003558;GRMZM2G006752;GRMZM2G033570;GRMZM2G151811;GRMZM2G317584	1817	ccaTGCATat	-	0.99
TFmatrixID_0055	ERF	GRMZM2G067463;GRMZM2G085678;GRMZM2G104260;GRMZM2G106591;GRMZM2G111415;GRMZM2G135452;GRMZM2G156006	2227	agggCGGCGg	-	0.99
TFmatrixID_0055	ERF	GRMZM2G067463;GRMZM2G085678;GRMZM2G104260;GRMZM2G106591;GRMZM2G111415;GRMZM2G135452;GRMZM2G156006	2230	gcggCGGCGc	-	0.99
TFmatrixID_0064	ERF	GRMZM2G097081;GRMZM2G163745;GRMZM2G307152	212	aaCCGACct	+	0.99
TFmatrixID_0078	ERF	AC198979.4_FG009;GRMZM2G021790;GRMZM2G024871;GRMZM2G044077;GRMZM2G055180;GRMZM2G057386;GRMZM2G060206;GRMZM2G060517;GRMZM2G080516;GRMZM2G100727;GRMZM2G103085;GRMZM2G138396;GRMZM2G142179;GRMZM2G149756;GRMZM2G151542;GRMZM2G160971;GRMZM2G173771;GRMZM2G328197;GRMZM2G438202;GRMZM2G457562;GRMZM2G474326	2229	gGCGGCgg	-	1
TFmatrixID_0078	ERF	AC198979.4_FG009;GRMZM2G021790;GRMZM2G024871;GRMZM2G044077;GRMZM2G055180;GRMZM2G057386;GRMZM2G060206;GRMZM2G060517;GRMZM2G080516;GRMZM2G100727;GRMZM2G103085;GRMZM2G138396;GRMZM2G142179;GRMZM2G149756;GRMZM2G151542;GRMZM2G160971;GRMZM2G173771;GRMZM2G328197;GRMZM2G438202;GRMZM2G457562;GRMZM2G474326	2232	gGCGGCgc	-	1
TFmatrixID_0079	ERF	AC198979.4_FG009;AC233933.1_FG001;GRMZM2G021790;GRMZM2G024871;GRMZM2G055180;GRMZM2G060206;GRMZM2G060517;GRMZM2G073258;GRMZM2G080516;GRMZM2G123119;GRMZM2G317596;GRMZM2G379652;GRMZM2G381441;GRMZM2G466044;GRMZM2G474326;GRMZM2G478965	2230	gcgGCGGCgc	-	1
TFmatrixID_0083	ERF	GRMZM2G039870;GRMZM2G044077;GRMZM2G052667;GRMZM2G142179;GRMZM2G151542;GRMZM2G160971;GRMZM2G328197;GRMZM2G369472	2229	gGCGGCgg	-	1
TFmatrixID_0083	ERF	GRMZM2G039870;GRMZM2G044077;GRMZM2G052667;GRMZM2G142179;GRMZM2G151542;GRMZM2G160971;GRMZM2G328197;GRMZM2G369472	2232	gGCGGCgc	-	1
TFmatrixID_0087	ERF	GRMZM2G003466;GRMZM2G044077;GRMZM2G113060;GRMZM2G138396;GRMZM2G141679;GRMZM2G142179;GRMZM2G151542;GRMZM2G160971;GRMZM2G309731;GRMZM2G328197;GRMZM2G369472	2229	ggCGGCGg	-	0.99
TFmatrixID_0087	ERF	GRMZM2G003466;GRMZM2G044077;GRMZM2G113060;GRMZM2G138396;GRMZM2G141679;GRMZM2G142179;GRMZM2G151542;GRMZM2G160971;GRMZM2G309731;GRMZM2G328197;GRMZM2G369472	2232	ggCGGCGc	-	1
TFmatrixID_0100	ERF	AC198979.4_FG009;GRMZM2G016434;GRMZM2G025062;GRMZM2G052667;GRMZM2G053503;GRMZM2G055180;GRMZM2G057386;GRMZM2G068967;GRMZM2G076896;GRMZM2G080516;GRMZM2G087059;GRMZM2G100727;GRMZM2G103085;GRMZM2G131281;GRMZM2G132185;GRMZM2G138396;GRMZM2G149756;GRMZM2G169382;GRMZM2G175525;GRMZM2G309731;GRMZM2G310368;GRMZM2G369472;GRMZM2G376255;GRMZM2G425798;GRMZM2G457562;GRMZM2G466044;GRMZM2G474326	2227	agggCGGCGg	-	1
TFmatrixID_0100	ERF	AC198979.4_FG009;GRMZM2G016434;GRMZM2G025062;GRMZM2G052667;GRMZM2G053503;GRMZM2G055180;GRMZM2G057386;GRMZM2G068967;GRMZM2G076896;GRMZM2G080516;GRMZM2G087059;GRMZM2G100727;GRMZM2G103085;GRMZM2G131281;GRMZM2G132185;GRMZM2G138396;GRMZM2G149756;GRMZM2G169382;GRMZM2G175525;GRMZM2G309731;GRMZM2G310368;GRMZM2G369472;GRMZM2G376255;GRMZM2G425798;GRMZM2G457562;GRMZM2G466044;GRMZM2G474326	2230	gcggCGGCGc	-	0.99
TFmatrixID_0101	ERF	AC198979.4_FG009;GRMZM2G021790;GRMZM2G023708;GRMZM2G024871;GRMZM2G055180;GRMZM2G057386;GRMZM2G060206;GRMZM2G060517;GRMZM2G076896;GRMZM2G079825;GRMZM2G080516;GRMZM2G103085;GRMZM2G138396;GRMZM2G151542;GRMZM2G160971;GRMZM2G175525;GRMZM2G317596;GRMZM2G328197;GRMZM2G369472;GRMZM2G379652;GRMZM2G381441;GRMZM2G466044;GRMZM2G474326;GRMZM2G475678;GRMZM2G478965	2230	gcgGCGGCgc	-	1
TFmatrixID_0107	ERF	GRMZM2G003466;GRMZM2G009598;GRMZM2G044077;GRMZM2G100727;GRMZM2G105266;GRMZM2G113060;GRMZM2G138396;GRMZM2G141679;GRMZM2G142179;GRMZM2G149756;GRMZM2G151542;GRMZM2G160971;GRMZM2G328197;GRMZM2G369472;GRMZM2G457562	2228	gggCGGCGg	-	1
TFmatrixID_0107	ERF	GRMZM2G003466;GRMZM2G009598;GRMZM2G044077;GRMZM2G100727;GRMZM2G105266;GRMZM2G113060;GRMZM2G138396;GRMZM2G141679;GRMZM2G142179;GRMZM2G149756;GRMZM2G151542;GRMZM2G160971;GRMZM2G328197;GRMZM2G369472;GRMZM2G457562	2231	cggCGGCGc	-	1
TFmatrixID_0109	ERF	GRMZM2G042756;GRMZM2G137341;GRMZM2G380377	1266	aaGTCGGctt	-	0.91
TFmatrixID_0118	ERF	GRMZM2G073047;GRMZM2G119865;GRMZM2G301860	212	aaCCGACc	+	0.95
TFmatrixID_0054	ERF;AP2	AC198979.4_FG009;AC233933.1_FG001;GRMZM2G021790;GRMZM2G024871;GRMZM2G055180;GRMZM2G073258;GRMZM2G080516;GRMZM2G123119;GRMZM2G307665;GRMZM2G317596;GRMZM2G379652;GRMZM2G381441;GRMZM2G478965	2231	cGGCGGcg	-	1
TFmatrixID_0059	ERF;AP2	AC198979.4_FG009;GRMZM2G002119;GRMZM2G020016;GRMZM2G020054;GRMZM2G020150;GRMZM2G023708;GRMZM2G047999;GRMZM2G066158;GRMZM2G068967;GRMZM2G076896;GRMZM2G079653;GRMZM2G079825;GRMZM2G089995;GRMZM2G131281;GRMZM2G132185;GRMZM2G132223;GRMZM2G138396;GRMZM2G142179;GRMZM2G146028;GRMZM2G149756;GRMZM2G174347;GRMZM2G307665;GRMZM2G309731;GRMZM2G310368;GRMZM2G328197;GRMZM2G369472;GRMZM2G429378;GRMZM2G438202;GRMZ…	2227	agggCGGCGg	-	0.99
TFmatrixID_0059	ERF;AP2	AC198979.4_FG009;GRMZM2G002119;GRMZM2G020016;GRMZM2G020054;GRMZM2G020150;GRMZM2G023708;GRMZM2G047999;GRMZM2G066158;GRMZM2G068967;GRMZM2G076896;GRMZM2G079653;GRMZM2G079825;GRMZM2G089995;GRMZM2G131281;GRMZM2G132185;GRMZM2G132223;GRMZM2G138396;GRMZM2G142179;GRMZM2G146028;GRMZM2G149756;GRMZM2G174347;GRMZM2G307665;GRMZM2G309731;GRMZM2G310368;GRMZM2G328197;GRMZM2G369472;GRMZM2G429378;GRMZM2G438202;GRMZ…	2230	gcggCGGCGc	-	0.99
TFmatrixID_0061	ERF;AP2	AC206951.3_FG017;GRMZM2G002119;GRMZM2G020054;GRMZM2G020150;GRMZM2G023708;GRMZM2G024871;GRMZM2G044077;GRMZM2G047999;GRMZM2G066158;GRMZM2G068967;GRMZM2G076896;GRMZM2G079653;GRMZM2G079825;GRMZM2G089995;GRMZM2G100727;GRMZM2G103085;GRMZM2G120401;GRMZM2G131281;GRMZM2G132185;GRMZM2G132223;GRMZM2G138396;GRMZM2G142179;GRMZM2G146028;GRMZM2G149756;GRMZM2G151542;GRMZM2G160971;GRMZM2G165257;GRMZM2G174347;GRMZ…	2231	cggCGGCG	-	0.98
TFmatrixID_0062	ERF;AP2	AC206951.3_FG017;GRMZM2G002119;GRMZM2G020016;GRMZM2G020054;GRMZM2G020150;GRMZM2G023708;GRMZM2G047999;GRMZM2G052720;GRMZM2G066158;GRMZM2G068967;GRMZM2G076896;GRMZM2G079653;GRMZM2G079825;GRMZM2G089995;GRMZM2G100727;GRMZM2G120401;GRMZM2G131281;GRMZM2G132185;GRMZM2G132223;GRMZM2G138396;GRMZM2G146028;GRMZM2G149756;GRMZM2G165257;GRMZM2G174347;GRMZM2G175525;GRMZM2G175543;GRMZM2G307119;GRMZM2G307665;GRMZ…	2226	gagggCGGCG	-	0.99
TFmatrixID_0062	ERF;AP2	AC206951.3_FG017;GRMZM2G002119;GRMZM2G020016;GRMZM2G020054;GRMZM2G020150;GRMZM2G023708;GRMZM2G047999;GRMZM2G052720;GRMZM2G066158;GRMZM2G068967;GRMZM2G076896;GRMZM2G079653;GRMZM2G079825;GRMZM2G089995;GRMZM2G100727;GRMZM2G120401;GRMZM2G131281;GRMZM2G132185;GRMZM2G132223;GRMZM2G138396;GRMZM2G146028;GRMZM2G149756;GRMZM2G165257;GRMZM2G174347;GRMZM2G175525;GRMZM2G175543;GRMZM2G307119;GRMZM2G307665;GRMZ…	2229	ggcggCGGCG	-	0.99
TFmatrixID_0067	ERF;AP2	GRMZM2G003466;GRMZM2G023995;GRMZM2G026926;GRMZM2G029323;GRMZM2G039870;GRMZM2G040664;GRMZM2G055204;GRMZM2G061487;GRMZM2G100982;GRMZM2G113060;GRMZM2G138396;GRMZM2G139765;GRMZM2G141679;GRMZM2G300924;GRMZM2G369472;GRMZM2G376255;GRMZM2G399098;GRMZM2G419901	212	aaCCGACcta	+	0.97
TFmatrixID_0069	ERF;AP2	AC198979.4_FG009;AC206951.3_FG017;GRMZM2G003466;GRMZM2G016434;GRMZM2G018984;GRMZM2G020150;GRMZM2G021790;GRMZM2G024871;GRMZM2G025062;GRMZM2G029323;GRMZM2G039870;GRMZM2G052667;GRMZM2G053503;GRMZM2G055180;GRMZM2G055204;GRMZM2G057386;GRMZM2G068967;GRMZM2G076896;GRMZM2G080516;GRMZM2G087059;GRMZM2G100727;GRMZM2G103085;GRMZM2G113060;GRMZM2G131281;GRMZM2G132185;GRMZM2G138396;GRMZM2G141679;GRMZM2G149756;G…	2228	gggCGGCGgc	-	0.99
TFmatrixID_0070	ERF;AP2	GRMZM2G000520;GRMZM2G041839;GRMZM2G047918;GRMZM2G048621;GRMZM2G056729;GRMZM2G072926;GRMZM2G172936;GRMZM2G368838;GRMZM2G477287	1267	aGTCGGctt	-	0.99
TFmatrixID_0075	ERF;AP2	AC198979.4_FG009;AC206951.3_FG016;AC206951.3_FG017;GRMZM2G002119;GRMZM2G016434;GRMZM2G020016;GRMZM2G020054;GRMZM2G020150;GRMZM2G023708;GRMZM2G024871;GRMZM2G025062;GRMZM2G044077;GRMZM2G047999;GRMZM2G052720;GRMZM2G053503;GRMZM2G057386;GRMZM2G066158;GRMZM2G068967;GRMZM2G076896;GRMZM2G079653;GRMZM2G079825;GRMZM2G087059;GRMZM2G089995;GRMZM2G100727;GRMZM2G103085;GRMZM2G120401;GRMZM2G131281;GRMZM2G13218…	2229	ggCGGCGg	-	1
TFmatrixID_0075	ERF;AP2	AC198979.4_FG009;AC206951.3_FG016;AC206951.3_FG017;GRMZM2G002119;GRMZM2G016434;GRMZM2G020016;GRMZM2G020054;GRMZM2G020150;GRMZM2G023708;GRMZM2G024871;GRMZM2G025062;GRMZM2G044077;GRMZM2G047999;GRMZM2G052720;GRMZM2G053503;GRMZM2G057386;GRMZM2G066158;GRMZM2G068967;GRMZM2G076896;GRMZM2G079653;GRMZM2G079825;GRMZM2G087059;GRMZM2G089995;GRMZM2G100727;GRMZM2G103085;GRMZM2G120401;GRMZM2G131281;GRMZM2G13218…	2232	ggCGGCGc	-	0.99
TFmatrixID_0080	ERF;AP2	AC187157.4_FG001;AC198403.3_FG001;AC233944.1_FG002;GRMZM2G005301;GRMZM2G028969;GRMZM2G041839;GRMZM2G047918;GRMZM2G048621;GRMZM2G056729;GRMZM2G072926;GRMZM2G073047;GRMZM2G172936	211	aaaCCGACct	+	0.99
TFmatrixID_0082	ERF;AP2	AC198979.4_FG009;GRMZM2G016434;GRMZM2G018984;GRMZM2G020150;GRMZM2G021790;GRMZM2G024871;GRMZM2G025062;GRMZM2G053503;GRMZM2G055180;GRMZM2G055204;GRMZM2G057386;GRMZM2G076896;GRMZM2G080516;GRMZM2G087059;GRMZM2G100727;GRMZM2G138396;GRMZM2G149756;GRMZM2G169382;GRMZM2G174347;GRMZM2G175525;GRMZM2G307665;GRMZM2G309731;GRMZM2G317596;GRMZM2G381441;GRMZM2G425798;GRMZM2G457562;GRMZM2G466044;GRMZM2G474326;GRMZ…	2228	gggCGGCGg	-	1
TFmatrixID_0085	ERF;AP2	AC198403.3_FG001;GRMZM2G028969;GRMZM2G041839;GRMZM2G042756;GRMZM2G047918;GRMZM2G048621;GRMZM2G056729;GRMZM2G072926;GRMZM2G073047;GRMZM2G137341;GRMZM2G172936;GRMZM2G368838;GRMZM2G380377;GRMZM2G424348	212	aaCCGACcta	+	0.98
TFmatrixID_0085	ERF;AP2	AC198403.3_FG001;GRMZM2G028969;GRMZM2G041839;GRMZM2G042756;GRMZM2G047918;GRMZM2G048621;GRMZM2G056729;GRMZM2G072926;GRMZM2G073047;GRMZM2G137341;GRMZM2G172936;GRMZM2G368838;GRMZM2G380377;GRMZM2G424348	1265	aaaGTCGGct	-	0.99
TFmatrixID_0086	ERF;AP2	AC198403.3_FG001;GRMZM2G028969;GRMZM2G041839;GRMZM2G042756;GRMZM2G047918;GRMZM2G048621;GRMZM2G056729;GRMZM2G072926;GRMZM2G073047;GRMZM2G137341;GRMZM2G172936;GRMZM2G368838;GRMZM2G380377;GRMZM2G424348	211	aaaCCGACct	+	0.98
TFmatrixID_0086	ERF;AP2	AC198403.3_FG001;GRMZM2G028969;GRMZM2G041839;GRMZM2G042756;GRMZM2G047918;GRMZM2G048621;GRMZM2G056729;GRMZM2G072926;GRMZM2G073047;GRMZM2G137341;GRMZM2G172936;GRMZM2G368838;GRMZM2G380377;GRMZM2G424348	1266	aaGTCGGctt	-	0.98
TFmatrixID_0088	ERF;AP2	AC187157.4_FG001;AC233944.1_FG002;GRMZM2G005301;GRMZM2G028969;GRMZM2G041839;GRMZM2G047918;GRMZM2G048621;GRMZM2G056729;GRMZM2G072926;GRMZM2G073047;GRMZM2G172936;GRMZM2G368838	212	aaCCGACc	+	0.87
TFmatrixID_0102	ERF;AP2	AC198979.4_FG009;GRMZM2G016434;GRMZM2G018984;GRMZM2G020150;GRMZM2G021790;GRMZM2G024871;GRMZM2G025062;GRMZM2G055180;GRMZM2G055204;GRMZM2G057386;GRMZM2G076896;GRMZM2G080516;GRMZM2G087059;GRMZM2G100727;GRMZM2G138396;GRMZM2G149756;GRMZM2G174347;GRMZM2G175525;GRMZM2G307665;GRMZM2G309731;GRMZM2G317596;GRMZM2G381441;GRMZM2G425798;GRMZM2G457562;GRMZM2G466044;GRMZM2G474326;GRMZM2G475678	2228	ggGCGGCggc	-	1
TFmatrixID_0102	ERF;AP2	AC198979.4_FG009;GRMZM2G016434;GRMZM2G018984;GRMZM2G020150;GRMZM2G021790;GRMZM2G024871;GRMZM2G025062;GRMZM2G055180;GRMZM2G055204;GRMZM2G057386;GRMZM2G076896;GRMZM2G080516;GRMZM2G087059;GRMZM2G100727;GRMZM2G138396;GRMZM2G149756;GRMZM2G174347;GRMZM2G175525;GRMZM2G307665;GRMZM2G309731;GRMZM2G317596;GRMZM2G381441;GRMZM2G425798;GRMZM2G457562;GRMZM2G466044;GRMZM2G474326;GRMZM2G475678	2231	cgGCGGCgca	-	1
TFmatrixID_0103	ERF;AP2	AC198979.4_FG009;GRMZM2G003466;GRMZM2G018984;GRMZM2G020150;GRMZM2G021790;GRMZM2G024871;GRMZM2G029323;GRMZM2G055180;GRMZM2G057386;GRMZM2G076896;GRMZM2G080516;GRMZM2G087059;GRMZM2G100727;GRMZM2G113060;GRMZM2G132185;GRMZM2G138396;GRMZM2G149756;GRMZM2G151542;GRMZM2G160971;GRMZM2G174347;GRMZM2G175525;GRMZM2G307665;GRMZM2G309731;GRMZM2G310368;GRMZM2G317596;GRMZM2G328197;GRMZM2G369472;GRMZM2G425798;GRMZ…	2228	gggCGGCGgc	-	1
TFmatrixID_0103	ERF;AP2	AC198979.4_FG009;GRMZM2G003466;GRMZM2G018984;GRMZM2G020150;GRMZM2G021790;GRMZM2G024871;GRMZM2G029323;GRMZM2G055180;GRMZM2G057386;GRMZM2G076896;GRMZM2G080516;GRMZM2G087059;GRMZM2G100727;GRMZM2G113060;GRMZM2G132185;GRMZM2G138396;GRMZM2G149756;GRMZM2G151542;GRMZM2G160971;GRMZM2G174347;GRMZM2G175525;GRMZM2G307665;GRMZM2G309731;GRMZM2G310368;GRMZM2G317596;GRMZM2G328197;GRMZM2G369472;GRMZM2G425798;GRMZ…	2231	cggCGGCGca	-	1
TFmatrixID_0110	ERF;AP2	GRMZM2G002119;GRMZM2G020016;GRMZM2G020054;GRMZM2G020150;GRMZM2G023708;GRMZM2G055180;GRMZM2G066158;GRMZM2G068967;GRMZM2G079653;GRMZM2G079825;GRMZM2G089995;GRMZM2G132185;GRMZM2G132223;GRMZM2G146028;GRMZM2G174347;GRMZM2G307665;GRMZM2G310368;GRMZM2G475678	2231	cggCGGCG	-	1
TFmatrixID_0122	ERF;AP2	AC198979.4_FG009;AC206951.3_FG017;GRMZM2G003466;GRMZM2G018398;GRMZM2G020150;GRMZM2G028386;GRMZM2G047999;GRMZM2G052667;GRMZM2G052720;GRMZM2G060465;GRMZM2G068967;GRMZM2G079653;GRMZM2G110333;GRMZM2G113060;GRMZM2G132185;GRMZM2G138396;GRMZM2G141679;GRMZM2G146028;GRMZM2G151542;GRMZM2G156737;GRMZM2G173771;GRMZM2G174347;GRMZM2G307665;GRMZM2G310368;GRMZM2G322672;GRMZM2G328197;GRMZM2G369472;GRMZM2G381441;G…	2231	cgGCGGCg	-	0.99
TFmatrixID_0121	ERF;AP2; ERF;bHLH	AC187157.4_FG001;AC233944.1_FG002;GRMZM2G005301;GRMZM2G028969;GRMZM2G041839;GRMZM2G047918;GRMZM2G048621;GRMZM2G056729;GRMZM2G072926;GRMZM2G073047;GRMZM2G119865;GRMZM2G172936;GRMZM2G301860;GRMZM2G368838;GRMZM2G421033;GRMZM2G174917	212	aaCCGACc	+	0.95
TFmatrixID_0127	ERF;RAV	GRMZM2G059939;GRMZM2G169654	1930	aCAACAca	+	0.93
TFmatrixID_0357	GARP	GRMZM2G034563;GRMZM2G056400;GRMZM2G060834;GRMZM2G070865;GRMZM2G082264;GRMZM2G123308;GRMZM2G175827;GRMZM2G315506;GRMZM2G370425	581	attATATTct	-	0.96
TFmatrixID_0262	GATA	AC194965.4_FG004;GRMZM2G031983;GRMZM2G039586;GRMZM2G114775;GRMZM2G138967;GRMZM2G325850;GRMZM2G397616	998	gaGATCAtc	-	1
TFmatrixID_0262	GATA	AC194965.4_FG004;GRMZM2G031983;GRMZM2G039586;GRMZM2G114775;GRMZM2G138967;GRMZM2G325850;GRMZM2G397616	1852	tcTGATCag	+	1
TFmatrixID_0262	GATA	AC194965.4_FG004;GRMZM2G031983;GRMZM2G039586;GRMZM2G114775;GRMZM2G138967;GRMZM2G325850;GRMZM2G397616	1853	ctGATCAgt	-	1
TFmatrixID_0264	GATA	AC202864.3_FG002;GRMZM2G044576;GRMZM2G054615;GRMZM2G101058;GRMZM2G110295;GRMZM2G113098;GRMZM2G135381;GRMZM2G140669;GRMZM2G163200;GRMZM2G379005;GRMZM2G404973;GRMZM2G406387	126	cgcGATCTgg	-	1
TFmatrixID_0264	GATA	AC202864.3_FG002;GRMZM2G044576;GRMZM2G054615;GRMZM2G101058;GRMZM2G110295;GRMZM2G113098;GRMZM2G135381;GRMZM2G140669;GRMZM2G163200;GRMZM2G379005;GRMZM2G404973;GRMZM2G406387	1952	ttcGATCTcg	-	1
TFmatrixID_0264	GATA	AC202864.3_FG002;GRMZM2G044576;GRMZM2G054615;GRMZM2G101058;GRMZM2G110295;GRMZM2G113098;GRMZM2G135381;GRMZM2G140669;GRMZM2G163200;GRMZM2G379005;GRMZM2G404973;GRMZM2G406387	2175	tccGATCTca	-	1
TFmatrixID_0265	GATA	AC202864.3_FG002;GRMZM2G044576;GRMZM2G054615;GRMZM2G101058;GRMZM2G110295;GRMZM2G113098;GRMZM2G135381;GRMZM2G140669;GRMZM2G163200;GRMZM2G379005;GRMZM2G404973	1951	attcGATCTc	-	0.95
TFmatrixID_0265	GATA	AC202864.3_FG002;GRMZM2G044576;GRMZM2G054615;GRMZM2G101058;GRMZM2G110295;GRMZM2G113098;GRMZM2G135381;GRMZM2G140669;GRMZM2G163200;GRMZM2G379005;GRMZM2G404973	2174	atccGATCTc	-	0.95
TFmatrixID_0266	GATA	AC202864.3_FG002;GRMZM2G044576;GRMZM2G054615;GRMZM2G101058;GRMZM2G110295;GRMZM2G113098;GRMZM2G135381;GRMZM2G140669;GRMZM2G163200;GRMZM2G379005;GRMZM2G404973;GRMZM2G406387	127	gcGATCTgg	+	0.99
TFmatrixID_0268	GATA	GRMZM2G077002;GRMZM2G421212	127	gCGATCtgga	+	1
TFmatrixID_0268	GATA	GRMZM2G077002;GRMZM2G421212	1953	tCGATCtcgg	+	1
TFmatrixID_0268	GATA	GRMZM2G077002;GRMZM2G421212	2176	cCGATCtcat	+	1
TFmatrixID_0270	GATA	AC202864.3_FG002;GRMZM2G044576;GRMZM2G054615;GRMZM2G101058;GRMZM2G110295;GRMZM2G113098;GRMZM2G135381;GRMZM2G140669;GRMZM2G163200;GRMZM2G379005;GRMZM2G404973;GRMZM2G406387	125	gcgcGATCTg	-	1
TFmatrixID_0272	GATA	GRMZM2G077002;GRMZM2G421212	2176	cCGATCtca	+	1
TFmatrixID_0417	GeBP	GRMZM2G026417;GRMZM2G030458;GRMZM2G075122;GRMZM2G082318	213	acCGACCta	+	1
TFmatrixID_0417	GeBP	GRMZM2G026417;GRMZM2G030458;GRMZM2G075122;GRMZM2G082318	1779	agCGACCcc	+	0.99
TFmatrixID_0279	HB-other	GRMZM2G060541;GRMZM2G159357	327	gATGAAca	+	1
TFmatrixID_0279	HB-other	GRMZM2G060541;GRMZM2G159357	441	cgTTCATa	-	1
TFmatrixID_0281	HD-ZIP	GRMZM2G003304;GRMZM2G021339;GRMZM2G041127;GRMZM2G056600;GRMZM2G097349;GRMZM2G122076;GRMZM2G139963;GRMZM2G178741	468	ctAATAAtt	-	0.98
TFmatrixID_0283	HD-ZIP	GRMZM2G044752;GRMZM2G047715;GRMZM2G068672;GRMZM2G105834;GRMZM2G106276;GRMZM2G126239;GRMZM2G126808;GRMZM2G127537;GRMZM2G131476;GRMZM2G134260;GRMZM2G142962;GRMZM2G148074;GRMZM2G366130	720	ccAATCAgcg	-	0.96
TFmatrixID_0286	HD-ZIP	GRMZM2G044752;GRMZM2G047715;GRMZM2G068672;GRMZM2G105834;GRMZM2G106276;GRMZM2G126239;GRMZM2G126808;GRMZM2G127537;GRMZM2G131476;GRMZM2G134260;GRMZM2G142962;GRMZM2G148074;GRMZM2G366130	720	ccAATCAg	-	0.99
TFmatrixID_0287	HD-ZIP	GRMZM2G034113;GRMZM2G041462	1461	ctaTTAATat	+	0.93
TFmatrixID_0287	HD-ZIP	GRMZM2G034113;GRMZM2G041462	1461	ctATTAAtat	-	0.93
TFmatrixID_0292	HD-ZIP	GRMZM2G003304;GRMZM2G021339;GRMZM2G041127;GRMZM2G056600;GRMZM2G097349;GRMZM2G122076;GRMZM2G139963;GRMZM2G178741	469	taATAATt	-	1
TFmatrixID_0292	HD-ZIP	GRMZM2G003304;GRMZM2G021339;GRMZM2G041127;GRMZM2G056600;GRMZM2G097349;GRMZM2G122076;GRMZM2G139963;GRMZM2G178741	927	aATTATtt	+	0.95
TFmatrixID_0295	HD-ZIP	GRMZM2G034113;GRMZM2G041462;GRMZM2G117164;GRMZM2G351330	718	gtccAATCAg	-	1
TFmatrixID_0471	HD-ZIP	GRMZM2G003304;GRMZM2G021339;GRMZM2G041127;GRMZM2G056600;GRMZM2G097349;GRMZM2G122076;GRMZM2G139963;GRMZM2G178741	470	aATAATtt	+	0.99
TFmatrixID_0471	HD-ZIP	GRMZM2G003304;GRMZM2G021339;GRMZM2G041127;GRMZM2G056600;GRMZM2G097349;GRMZM2G122076;GRMZM2G139963;GRMZM2G178741	482	taATTATt	-	0.99
TFmatrixID_0471	HD-ZIP	GRMZM2G003304;GRMZM2G021339;GRMZM2G041127;GRMZM2G056600;GRMZM2G097349;GRMZM2G122076;GRMZM2G139963;GRMZM2G178741	926	taATTATt	-	0.99
TFmatrixID_0517	HD-ZIP	GRMZM2G003304;GRMZM2G021339;GRMZM2G041127;GRMZM2G056600;GRMZM2G097349;GRMZM2G122076;GRMZM2G139963;GRMZM2G178741	468	ctAATAAtttaa	+	0.94
TFmatrixID_0517	HD-ZIP	GRMZM2G003304;GRMZM2G021339;GRMZM2G041127;GRMZM2G056600;GRMZM2G097349;GRMZM2G122076;GRMZM2G139963;GRMZM2G178741	480	gataaTTATTca	-	0.92
TFmatrixID_0517	HD-ZIP	GRMZM2G003304;GRMZM2G021339;GRMZM2G041127;GRMZM2G056600;GRMZM2G097349;GRMZM2G122076;GRMZM2G139963;GRMZM2G178741	924	tctaaTTATTta	-	0.92
TFmatrixID_0518	HD-ZIP	AC187157.4_FG005;GRMZM2G003509;GRMZM2G109987;GRMZM2G178102;GRMZM2G469551	2072	cagaaaaATCATcaccaca	-	0.77
TFmatrixID_0540	HD-ZIP	GRMZM2G003304;GRMZM2G021339;GRMZM2G041127;GRMZM2G056600;GRMZM2G097349;GRMZM2G122076;GRMZM2G139963;GRMZM2G178741	467	tctAATAAtttaag	+	0.94
TFmatrixID_0540	HD-ZIP	GRMZM2G003304;GRMZM2G021339;GRMZM2G041127;GRMZM2G056600;GRMZM2G097349;GRMZM2G122076;GRMZM2G139963;GRMZM2G178741	479	agataaTTATTcat	-	0.9
TFmatrixID_0540	HD-ZIP	GRMZM2G003304;GRMZM2G021339;GRMZM2G041127;GRMZM2G056600;GRMZM2G097349;GRMZM2G122076;GRMZM2G139963;GRMZM2G178741	923	ctctaaTTATTtac	-	0.9
TFmatrixID_0542	HD-ZIP	AC187157.4_FG005;GRMZM2G003509;GRMZM2G109987;GRMZM2G178102;GRMZM2G469551	2072	cagaaaaATCATcaccaca	-	0.77
TFmatrixID_0299	Homeodomain;WOX	AC218972.3_FG005;GRMZM2G038252;GRMZM2G069274	720	ccAATCAg	-	0.98
TFmatrixID_0493	MIKC;M-type;MADS box	GRMZM2G003514;GRMZM2G018589;GRMZM2G046885;GRMZM2G052890;GRMZM2G072582;GRMZM2G097059;GRMZM2G099522;GRMZM2G110153;GRMZM2G129034;GRMZM2G130382;GRMZM2G147716;GRMZM2G148693;GRMZM2G152862;GRMZM2G159397;GRMZM2G160565;GRMZM2G160687;GRMZM2G161666;GRMZM2G171365;GRMZM2G320549;GRMZM2G359952;GRMZM2G471698;GRMZM2G475390	216	gacctaaaggGGAAA	+	0.93
TFmatrixID_0500	MIKC;M-type;MADS box	GRMZM2G003514;GRMZM2G032905;GRMZM2G046885;GRMZM2G052045;GRMZM2G055782;GRMZM2G065234;GRMZM2G097059;GRMZM2G129034;GRMZM2G139073;GRMZM2G159397;GRMZM2G160565;GRMZM2G171365;GRMZM2G174005	214	ccgacctaaaggGGAAAaga	+	0.87
TFmatrixID_0504	M-type	GRMZM2G152862	218	cctaaaggGGAAAa	+	0.95
TFmatrixID_0474	MYB	GRMZM2G139688	209	tgaAACCGac	-	0.96
TFmatrixID_0556	Myb/SANT	MYBP_MAIZE	840	ggGGTAGgc	+	0.95
TFmatrixID_0320	Myb/SANT;MYB-related	AC209374.4_FG003;GRMZM2G057408;GRMZM2G135052;GRMZM2G170148	425	taATATCat	-	0.86
TFmatrixID_0320	Myb/SANT;MYB-related	AC209374.4_FG003;GRMZM2G057408;GRMZM2G135052;GRMZM2G170148	1872	taATATCtc	-	1
TFmatrixID_0323	MYB-related	GRMZM2G145041	424	ttaATATCat	+	0.99
TFmatrixID_0323	MYB-related	GRMZM2G145041	1871	ataATATCtc	+	0.99
TFmatrixID_0334	MYB-related	GRMZM2G145041	424	ttaATATCa	+	0.97
TFmatrixID_0334	MYB-related	GRMZM2G145041	1871	ataATATCt	+	0.99
TFmatrixID_0365	MYB-related	GRMZM2G023667;GRMZM2G108424	1046	gttTAGGGtc	+	0.98
TFmatrixID_0365	MYB-related	GRMZM2G023667;GRMZM2G108424	1371	agtTAGGGtt	+	1
TF_motif_seq_0398	MYB-related	GRMZM2G136887	217	acCTAAA	-	0.86
TF_motif_seq_0398	MYB-related	GRMZM2G136887	910	caCTAAA	-	0.86
TF_motif_seq_0398	MYB-related	GRMZM2G136887	945	TTTAGgg	+	1
TF_motif_seq_0398	MYB-related	GRMZM2G136887	1047	TTTAGgg	+	1
TF_motif_seq_0398	MYB-related	GRMZM2G136887	1165	caCTAAA	-	0.86
TF_motif_seq_0398	MYB-related	GRMZM2G136887	1221	caCTAAA	-	0.86
TF_motif_seq_0398	MYB-related	GRMZM2G136887	1324	TTTAGgg	+	1
TFmatrixID_0336	MYB-related;MYB	GRMZM2G000818;GRMZM2G050305;GRMZM2G077789;GRMZM2G089244;GRMZM2G431156	1896	gtaACCTAacc	-	0.92
TFmatrixID_0382	NAC	GRMZM2G011598;GRMZM2G042494;GRMZM2G068973;GRMZM2G079632;GRMZM2G109627;GRMZM2G123667;GRMZM2G127379;GRMZM2G162739;GRMZM2G179885;GRMZM2G180328;GRMZM2G430849	1316	ttTTGACtt	-	1
TFmatrixID_0382	NAC	GRMZM2G011598;GRMZM2G042494;GRMZM2G068973;GRMZM2G079632;GRMZM2G109627;GRMZM2G123667;GRMZM2G127379;GRMZM2G162739;GRMZM2G179885;GRMZM2G180328;GRMZM2G430849	1529	taTTGACtc	-	1
TFmatrixID_0382	NAC	GRMZM2G011598;GRMZM2G042494;GRMZM2G068973;GRMZM2G079632;GRMZM2G109627;GRMZM2G123667;GRMZM2G127379;GRMZM2G162739;GRMZM2G179885;GRMZM2G180328;GRMZM2G430849	1655	ttTTGACtg	-	1
TFmatrixID_0397	NAC	AC212859.3_FG008;GRMZM2G025642;GRMZM2G041668;GRMZM2G041746;GRMZM2G069047;GRMZM2G091490;GRMZM2G092465;GRMZM2G099144;GRMZM2G104074;GRMZM2G171395;GRMZM2G178998;GRMZM2G315140;GRMZM2G354151;GRMZM2G435824;GRMZM2G440219	2191	ctTACGCcaa	-	0.97
TFmatrixID_0398	SBP	GRMZM2G036297;GRMZM2G040785;GRMZM2G058588;GRMZM2G061734;GRMZM2G065451;GRMZM2G097275;GRMZM2G098557;GRMZM2G101499;GRMZM2G101511;GRMZM2G126018;GRMZM2G126827;GRMZM2G133646;GRMZM2G138421;GRMZM2G148467;GRMZM2G156621;GRMZM2G156756;GRMZM2G163813;GRMZM2G168229;GRMZM2G169270;GRMZM2G307588;GRMZM2G390470;GRMZM2G414805	340	acCGTACtg	-	1
TFmatrixID_0399	SBP	GRMZM2G036297;GRMZM2G040785;GRMZM2G058588;GRMZM2G067624;GRMZM2G098557;GRMZM2G101499;GRMZM2G126018;GRMZM2G138421;GRMZM2G148467;GRMZM2G156756;GRMZM2G168229;GRMZM2G169270;GRMZM2G307588	339	cacCGTACtg	-	1
TFmatrixID_0399	SBP	GRMZM2G036297;GRMZM2G040785;GRMZM2G058588;GRMZM2G067624;GRMZM2G098557;GRMZM2G101499;GRMZM2G126018;GRMZM2G138421;GRMZM2G148467;GRMZM2G156756;GRMZM2G168229;GRMZM2G169270;GRMZM2G307588	1544	gtGTACGttc	+	0.93
TFmatrixID_0400	SBP	GRMZM2G036297;GRMZM2G040785;GRMZM2G058588;GRMZM2G061734;GRMZM2G065451;GRMZM2G098557;GRMZM2G101499;GRMZM2G101511;GRMZM2G138421;GRMZM2G148467;GRMZM2G156756;GRMZM2G168229;GRMZM2G169270;GRMZM2G307588;GRMZM2G390470;GRMZM2G414805	341	cCGTACtgt	-	1
TFmatrixID_0400	SBP	GRMZM2G036297;GRMZM2G040785;GRMZM2G058588;GRMZM2G061734;GRMZM2G065451;GRMZM2G098557;GRMZM2G101499;GRMZM2G101511;GRMZM2G138421;GRMZM2G148467;GRMZM2G156756;GRMZM2G168229;GRMZM2G169270;GRMZM2G307588;GRMZM2G390470;GRMZM2G414805	1543	ggtGTACGt	+	0.98
TFmatrixID_0401	SBP	GRMZM2G036297;GRMZM2G040785;GRMZM2G061734;GRMZM2G065451;GRMZM2G097275;GRMZM2G101499;GRMZM2G101511;GRMZM2G126827;GRMZM2G148467;GRMZM2G156621;GRMZM2G163813;GRMZM2G168229;GRMZM2G169270;GRMZM2G307588;GRMZM2G390470;GRMZM2G414805;GRMZM2G460544	339	cacCGTACtgtt	-	0.96
TFmatrixID_0401	SBP	GRMZM2G036297;GRMZM2G040785;GRMZM2G061734;GRMZM2G065451;GRMZM2G097275;GRMZM2G101499;GRMZM2G101511;GRMZM2G126827;GRMZM2G148467;GRMZM2G156621;GRMZM2G163813;GRMZM2G168229;GRMZM2G169270;GRMZM2G307588;GRMZM2G390470;GRMZM2G414805;GRMZM2G460544	1542	cggtGTACGttc	+	0.91
TFmatrixID_0402	SBP	GRMZM2G036297;GRMZM2G058588;GRMZM2G067624;GRMZM2G098557;GRMZM2G101499;GRMZM2G138421;GRMZM2G148467;GRMZM2G156756;GRMZM2G168229;GRMZM2G169270	339	cacCGTACt	-	1
TFmatrixID_0402	SBP	GRMZM2G036297;GRMZM2G058588;GRMZM2G067624;GRMZM2G098557;GRMZM2G101499;GRMZM2G138421;GRMZM2G148467;GRMZM2G156756;GRMZM2G168229;GRMZM2G169270	1545	tGTACGttc	+	0.99
TFmatrixID_0403	SBP	GRMZM2G036297;GRMZM2G040785;GRMZM2G058588;GRMZM2G061734;GRMZM2G065451;GRMZM2G081127;GRMZM2G097275;GRMZM2G098557;GRMZM2G101499;GRMZM2G101511;GRMZM2G126018;GRMZM2G126827;GRMZM2G133646;GRMZM2G138421;GRMZM2G148467;GRMZM2G156621;GRMZM2G156756;GRMZM2G163813;GRMZM2G168229;GRMZM2G169270;GRMZM2G307588;GRMZM2G390470;GRMZM2G414805	340	acCGTACtgt	+	0.99
TFmatrixID_0404	SBP	GRMZM2G098557;GRMZM2G126018;GRMZM2G138421;GRMZM2G148467;GRMZM2G156756;GRMZM2G168229;GRMZM2G169270;GRMZM2G307588	340	acCGTACtg	-	1
TFmatrixID_0404	SBP	GRMZM2G098557;GRMZM2G126018;GRMZM2G138421;GRMZM2G148467;GRMZM2G156756;GRMZM2G168229;GRMZM2G169270;GRMZM2G307588	1544	gtGTACGtt	+	0.97
TFmatrixID_0405	SBP	GRMZM2G036297;GRMZM2G040785;GRMZM2G058588;GRMZM2G061734;GRMZM2G065451;GRMZM2G098557;GRMZM2G101499;GRMZM2G101511;GRMZM2G126018;GRMZM2G126827;GRMZM2G138421;GRMZM2G148467;GRMZM2G156621;GRMZM2G156756;GRMZM2G163813;GRMZM2G168229;GRMZM2G169270;GRMZM2G307588;GRMZM2G390470;GRMZM2G414805	340	acCGTACt	-	1
TFmatrixID_0405	SBP	GRMZM2G036297;GRMZM2G040785;GRMZM2G058588;GRMZM2G061734;GRMZM2G065451;GRMZM2G098557;GRMZM2G101499;GRMZM2G101511;GRMZM2G126018;GRMZM2G126827;GRMZM2G138421;GRMZM2G148467;GRMZM2G156621;GRMZM2G156756;GRMZM2G163813;GRMZM2G168229;GRMZM2G169270;GRMZM2G307588;GRMZM2G390470;GRMZM2G414805	1545	tGTACGtt	+	0.98
TFmatrixID_0406	SBP	GRMZM2G109354	339	cacCGTACt	-	0.98
TFmatrixID_0406	SBP	GRMZM2G109354	1545	tGTACGttc	+	0.99
TFmatrixID_0407	SBP	GRMZM2G036297;GRMZM2G040785;GRMZM2G058588;GRMZM2G061734;GRMZM2G065451;GRMZM2G097275;GRMZM2G098557;GRMZM2G101499;GRMZM2G101511;GRMZM2G126018;GRMZM2G138421;GRMZM2G148467;GRMZM2G156756;GRMZM2G168229;GRMZM2G169270;GRMZM2G307588;GRMZM2G390470;GRMZM2G414805	341	cCGTACt	-	1
TFmatrixID_0408	SBP	GRMZM2G036297;GRMZM2G040785;GRMZM2G058588;GRMZM2G061734;GRMZM2G065451;GRMZM2G081127;GRMZM2G097275;GRMZM2G098557;GRMZM2G101499;GRMZM2G101511;GRMZM2G126018;GRMZM2G126827;GRMZM2G133646;GRMZM2G138421;GRMZM2G148467;GRMZM2G156621;GRMZM2G156756;GRMZM2G163813;GRMZM2G168229;GRMZM2G169270;GRMZM2G307588;GRMZM2G390470;GRMZM2G414805;GRMZM2G460544	340	acCGTACtg	-	1
TFmatrixID_0408	SBP	GRMZM2G036297;GRMZM2G040785;GRMZM2G058588;GRMZM2G061734;GRMZM2G065451;GRMZM2G081127;GRMZM2G097275;GRMZM2G098557;GRMZM2G101499;GRMZM2G101511;GRMZM2G126018;GRMZM2G126827;GRMZM2G133646;GRMZM2G138421;GRMZM2G148467;GRMZM2G156621;GRMZM2G156756;GRMZM2G163813;GRMZM2G168229;GRMZM2G169270;GRMZM2G307588;GRMZM2G390470;GRMZM2G414805;GRMZM2G460544	1544	gtGTACGtt	+	0.97
TFmatrixID_0409	SBP	GRMZM2G036297;GRMZM2G040785;GRMZM2G058588;GRMZM2G061734;GRMZM2G065451;GRMZM2G097275;GRMZM2G098557;GRMZM2G101499;GRMZM2G101511;GRMZM2G126827;GRMZM2G138421;GRMZM2G148467;GRMZM2G156621;GRMZM2G156756;GRMZM2G163813;GRMZM2G168229;GRMZM2G169270;GRMZM2G307588;GRMZM2G390470;GRMZM2G414805	340	acCGTACtgt	-	1
TFmatrixID_0410	SBP	GRMZM2G036297;GRMZM2G040785;GRMZM2G058588;GRMZM2G061734;GRMZM2G065451;GRMZM2G097275;GRMZM2G098557;GRMZM2G101499;GRMZM2G101511;GRMZM2G126018;GRMZM2G126827;GRMZM2G138421;GRMZM2G148467;GRMZM2G156621;GRMZM2G156756;GRMZM2G163813;GRMZM2G168229;GRMZM2G169270;GRMZM2G307588;GRMZM2G390470;GRMZM2G414805;GRMZM2G460544	340	acCGTACtg	-	1
TFmatrixID_0411	SBP	GRMZM2G036297;GRMZM2G040785;GRMZM2G058588;GRMZM2G061734;GRMZM2G065451;GRMZM2G081127;GRMZM2G097275;GRMZM2G098557;GRMZM2G101499;GRMZM2G101511;GRMZM2G126018;GRMZM2G126827;GRMZM2G133646;GRMZM2G138421;GRMZM2G148467;GRMZM2G156621;GRMZM2G156756;GRMZM2G163813;GRMZM2G168229;GRMZM2G169270;GRMZM2G307588;GRMZM2G390470;GRMZM2G414805	341	cCGTACtgtt	-	1
TFmatrixID_0411	SBP	GRMZM2G036297;GRMZM2G040785;GRMZM2G058588;GRMZM2G061734;GRMZM2G065451;GRMZM2G081127;GRMZM2G097275;GRMZM2G098557;GRMZM2G101499;GRMZM2G101511;GRMZM2G126018;GRMZM2G126827;GRMZM2G133646;GRMZM2G138421;GRMZM2G148467;GRMZM2G156621;GRMZM2G156756;GRMZM2G163813;GRMZM2G168229;GRMZM2G169270;GRMZM2G307588;GRMZM2G390470;GRMZM2G414805	1542	cggtGTACGt	+	0.97
TFmatrixID_0522	SBP	GRMZM2G036297;GRMZM2G058588;GRMZM2G061734;GRMZM2G067624;GRMZM2G101499;GRMZM2G138421;GRMZM2G148467;GRMZM2G156756;GRMZM2G168229;GRMZM2G169270;GRMZM2G307588;GRMZM2G390470	337	aacacCGTACtgttca	-	0.95
TFmatrixID_0522	SBP	GRMZM2G036297;GRMZM2G058588;GRMZM2G061734;GRMZM2G067624;GRMZM2G101499;GRMZM2G138421;GRMZM2G148467;GRMZM2G156756;GRMZM2G168229;GRMZM2G169270;GRMZM2G307588;GRMZM2G390470	1540	aacggtGTACGttccc	+	0.96
TFmatrixID_0531	SBP	GRMZM2G036297;GRMZM2G040785;GRMZM2G058588;GRMZM2G061734;GRMZM2G065451;GRMZM2G098557;GRMZM2G101499;GRMZM2G101511;GRMZM2G138421;GRMZM2G148467;GRMZM2G156756;GRMZM2G168229;GRMZM2G169270;GRMZM2G307588;GRMZM2G390470;GRMZM2G414805	335	gtaacacCGTACtgttcac	-	0.91
TFmatrixID_0293	TALE	GRMZM2G055243;GRMZM2G060507;GRMZM2G159431;GRMZM2G370332;GRMZM2G433591	73	tacTGTCAaa	-	0.99
TFmatrixID_0293	TALE	GRMZM2G055243;GRMZM2G060507;GRMZM2G159431;GRMZM2G370332;GRMZM2G433591	395	ttcTGTCAag	-	0.99
TFmatrixID_0294	TALE	GRMZM2G060507;GRMZM2G159431	274	aTGTCAag	-	1
TF_motif_seq_0246	TALE	GRMZM2G017087	76	TGTCA	-	1
TF_motif_seq_0246	TALE	GRMZM2G017087	163	TGACG	+	1
TF_motif_seq_0246	TALE	GRMZM2G017087	275	TGTCA	-	1
TF_motif_seq_0246	TALE	GRMZM2G017087	356	TGACT	+	1
TF_motif_seq_0246	TALE	GRMZM2G017087	375	CGTCA	-	1
TF_motif_seq_0246	TALE	GRMZM2G017087	398	TGTCA	-	1
TF_motif_seq_0246	TALE	GRMZM2G017087	668	TGACA	+	1
TF_motif_seq_0246	TALE	GRMZM2G017087	782	TGACA	+	1
TF_motif_seq_0246	TALE	GRMZM2G017087	1319	TGACT	+	1
TF_motif_seq_0246	TALE	GRMZM2G017087	1470	TGACT	+	1
TF_motif_seq_0246	TALE	GRMZM2G017087	1532	TGACT	+	1
TF_motif_seq_0246	TALE	GRMZM2G017087	1582	CGTCA	-	1
TF_motif_seq_0246	TALE	GRMZM2G017087	1627	TGACG	+	1
TF_motif_seq_0246	TALE	GRMZM2G017087	1658	TGACT	+	1
TF_motif_seq_0246	TALE	GRMZM2G017087	1928	TGACA	+	1
TF_motif_seq_0246	TALE	GRMZM2G017087	2006	TGACG	+	1
TF_motif_seq_0246	TALE	GRMZM2G017087	2067	AGTCA	-	1
TFmatrixID_0278	TALE;Homeodomain	GRMZM2G017087;GRMZM2G028041;GRMZM2G032332;GRMZM2G061101;GRMZM2G094241;GRMZM2G452178	272	aaaTGTCAag	-	1
TFmatrixID_0569	TBP	GRMZM2G149238;GRMZM2G161418	318	ctATAAAtagatgaa	+	0.97
TFmatrixID_0569	TBP	GRMZM2G149238;GRMZM2G161418	1692	ctactattTTTATag	-	0.99
TFmatrixID_0569	TBP	GRMZM2G149238;GRMZM2G161418	1708	gttttgtcTTTATag	-	0.96
TFmatrixID_0569	TBP	GRMZM2G149238;GRMZM2G161418	1834	tctgtgtaTTTATac	-	0.97
TFmatrixID_0570	TBP	GRMZM2G149238;GRMZM2G161418	1698	tTTTTAtagt	-	1
TFmatrixID_0571	TBP	GRMZM2G149238;GRMZM2G161418	319	tATAAAta	+	1
TFmatrixID_0571	TBP	GRMZM2G149238;GRMZM2G161418	1840	taTTTATa	-	1
TFmatrixID_0585	TBP	GRMZM2G149238;GRMZM2G161418	317	cctATAAAtag	+	0.97
TFmatrixID_0585	TBP	GRMZM2G149238;GRMZM2G161418	1697	attTTTATagt	-	0.97
TFmatrixID_0585	TBP	GRMZM2G149238;GRMZM2G161418	1839	gtaTTTATact	-	1
TFmatrixID_0310	Trihelix	GRMZM2G111760	268	taGTAAAtgt	-	0.98
TFmatrixID_0310	Trihelix	GRMZM2G111760	386	actTTTACct	+	0.98
TFmatrixID_0312	Trihelix	GRMZM2G047370	623	tTAACCatta	-	0.99
TFmatrixID_0316	Trihelix	GRMZM2G047370	623	tTAACCatta	-	0.99
TFmatrixID_0317	Trihelix	GRMZM2G047370	623	tTAACCatta	-	1
TFmatrixID_0076	trp	P27898	840	ggGGTAGgc	-	0.95
TFmatrixID_0442	WRKY	AC165171.2_FG002;AC198725.4_FG009;AC205562.3_FG002;AC209050.3_FG003;AC233880.1_FG010;GRMZM2G003551;GRMZM2G005207;GRMZM2G006497;GRMZM2G012724;GRMZM2G013391;GRMZM2G015433;GRMZM2G018487;GRMZM2G018721;GRMZM2G024505;GRMZM2G024898;GRMZM2G025895;GRMZM2G038158;GRMZM2G040298;GRMZM2G048450;GRMZM2G052671;GRMZM2G054125;GRMZM2G057011;GRMZM2G057116;GRMZM2G061408;GRMZM2G065290;GRMZM2G070211;GRMZM2G071907;GRMZM2…	1924	tagTTGACaa	-	0.98
TFmatrixID_0444	WRKY	AC165171.2_FG002;AC198725.4_FG009;AC209050.3_FG003;AC233880.1_FG010;GRMZM2G006497;GRMZM2G012724;GRMZM2G013391;GRMZM2G015433;GRMZM2G018487;GRMZM2G018721;GRMZM2G024505;GRMZM2G024898;GRMZM2G029282;GRMZM2G038158;GRMZM2G040298;GRMZM2G048450;GRMZM2G052671;GRMZM2G054125;GRMZM2G057011;GRMZM2G057116;GRMZM2G069668;GRMZM2G070211;GRMZM2G071907;GRMZM2G073272;GRMZM2G083350;GRMZM2G083717;GRMZM2G090594;GRMZM2G09…	1316	ttTTGACttt	-	0.99
TFmatrixID_0444	WRKY	AC165171.2_FG002;AC198725.4_FG009;AC209050.3_FG003;AC233880.1_FG010;GRMZM2G006497;GRMZM2G012724;GRMZM2G013391;GRMZM2G015433;GRMZM2G018487;GRMZM2G018721;GRMZM2G024505;GRMZM2G024898;GRMZM2G029282;GRMZM2G038158;GRMZM2G040298;GRMZM2G048450;GRMZM2G052671;GRMZM2G054125;GRMZM2G057011;GRMZM2G057116;GRMZM2G069668;GRMZM2G070211;GRMZM2G071907;GRMZM2G073272;GRMZM2G083350;GRMZM2G083717;GRMZM2G090594;GRMZM2G09…	1655	ttTTGACtgt	-	0.98
TFmatrixID_0445	WRKY	AC165171.2_FG002;AC198725.4_FG009;AC209050.3_FG003;AC233880.1_FG010;GRMZM2G006497;GRMZM2G012724;GRMZM2G013391;GRMZM2G015433;GRMZM2G018487;GRMZM2G018721;GRMZM2G024505;GRMZM2G024898;GRMZM2G038158;GRMZM2G040298;GRMZM2G048450;GRMZM2G052671;GRMZM2G054125;GRMZM2G057011;GRMZM2G057116;GRMZM2G070211;GRMZM2G071907;GRMZM2G073272;GRMZM2G083350;GRMZM2G083717;GRMZM2G090594;GRMZM2G091331;GRMZM2G101405;GRMZM2G10…	1317	tTTGACtt	-	1
TFmatrixID_0445	WRKY	AC165171.2_FG002;AC198725.4_FG009;AC209050.3_FG003;AC233880.1_FG010;GRMZM2G006497;GRMZM2G012724;GRMZM2G013391;GRMZM2G015433;GRMZM2G018487;GRMZM2G018721;GRMZM2G024505;GRMZM2G024898;GRMZM2G038158;GRMZM2G040298;GRMZM2G048450;GRMZM2G052671;GRMZM2G054125;GRMZM2G057011;GRMZM2G057116;GRMZM2G070211;GRMZM2G071907;GRMZM2G073272;GRMZM2G083350;GRMZM2G083717;GRMZM2G090594;GRMZM2G091331;GRMZM2G101405;GRMZM2G10…	1530	aTTGACtc	-	1
TFmatrixID_0445	WRKY	AC165171.2_FG002;AC198725.4_FG009;AC209050.3_FG003;AC233880.1_FG010;GRMZM2G006497;GRMZM2G012724;GRMZM2G013391;GRMZM2G015433;GRMZM2G018487;GRMZM2G018721;GRMZM2G024505;GRMZM2G024898;GRMZM2G038158;GRMZM2G040298;GRMZM2G048450;GRMZM2G052671;GRMZM2G054125;GRMZM2G057011;GRMZM2G057116;GRMZM2G070211;GRMZM2G071907;GRMZM2G073272;GRMZM2G083350;GRMZM2G083717;GRMZM2G090594;GRMZM2G091331;GRMZM2G101405;GRMZM2G10…	1656	tTTGACtg	-	1
TFmatrixID_0447	WRKY	AC165171.2_FG002;AC198725.4_FG009;AC205562.3_FG002;AC209050.3_FG003;AC233880.1_FG010;GRMZM2G003551;GRMZM2G005207;GRMZM2G006497;GRMZM2G012724;GRMZM2G013391;GRMZM2G015433;GRMZM2G018487;GRMZM2G018721;GRMZM2G023563;GRMZM2G024505;GRMZM2G024898;GRMZM2G025895;GRMZM2G029282;GRMZM2G038158;GRMZM2G040298;GRMZM2G048450;GRMZM2G052671;GRMZM2G054125;GRMZM2G057011;GRMZM2G057116;GRMZM2G061408;GRMZM2G063880;GRMZM2…	1316	ttTTGACttt	-	0.98
TFmatrixID_0447	WRKY	AC165171.2_FG002;AC198725.4_FG009;AC205562.3_FG002;AC209050.3_FG003;AC233880.1_FG010;GRMZM2G003551;GRMZM2G005207;GRMZM2G006497;GRMZM2G012724;GRMZM2G013391;GRMZM2G015433;GRMZM2G018487;GRMZM2G018721;GRMZM2G023563;GRMZM2G024505;GRMZM2G024898;GRMZM2G025895;GRMZM2G029282;GRMZM2G038158;GRMZM2G040298;GRMZM2G048450;GRMZM2G052671;GRMZM2G054125;GRMZM2G057011;GRMZM2G057116;GRMZM2G061408;GRMZM2G063880;GRMZM2…	1925	agTTGACaac	-	0.98
TFmatrixID_0450	WRKY	AC165171.2_FG002;AC198725.4_FG009;AC205562.3_FG002;AC209050.3_FG003;AC233880.1_FG010;GRMZM2G003551;GRMZM2G005207;GRMZM2G006497;GRMZM2G012724;GRMZM2G013391;GRMZM2G015433;GRMZM2G018487;GRMZM2G018721;GRMZM2G024505;GRMZM2G024898;GRMZM2G025895;GRMZM2G034421;GRMZM2G038158;GRMZM2G040298;GRMZM2G048450;GRMZM2G052671;GRMZM2G054125;GRMZM2G057011;GRMZM2G057116;GRMZM2G061408;GRMZM2G063880;GRMZM2G070211;GRMZM2…	1925	agTTGACaac	-	0.98
TFmatrixID_0451	WRKY	AC184839.3_FG002;GRMZM2G008029;GRMZM2G012724;GRMZM2G027972;GRMZM2G031963;GRMZM2G036703;GRMZM2G076657;GRMZM2G112470;GRMZM2G130854;GRMZM2G143765;GRMZM2G148087;GRMZM2G169966;GRMZM2G171428;GRMZM2G398506;GRMZM2G425430;GRMZM2G449681	1316	ttTTGACttt	-	1
TFmatrixID_0451	WRKY	AC184839.3_FG002;GRMZM2G008029;GRMZM2G012724;GRMZM2G027972;GRMZM2G031963;GRMZM2G036703;GRMZM2G076657;GRMZM2G112470;GRMZM2G130854;GRMZM2G143765;GRMZM2G148087;GRMZM2G169966;GRMZM2G171428;GRMZM2G398506;GRMZM2G425430;GRMZM2G449681	1655	ttTTGACtgt	-	1
TFmatrixID_0452	WRKY	AC165171.2_FG002;AC198725.4_FG009;AC205562.3_FG002;AC209050.3_FG003;AC233880.1_FG010;GRMZM2G003551;GRMZM2G004060;GRMZM2G006497;GRMZM2G012724;GRMZM2G013391;GRMZM2G015433;GRMZM2G018487;GRMZM2G018721;GRMZM2G024505;GRMZM2G024898;GRMZM2G038158;GRMZM2G040298;GRMZM2G048450;GRMZM2G052671;GRMZM2G054125;GRMZM2G057011;GRMZM2G057116;GRMZM2G063216;GRMZM2G063880;GRMZM2G069668;GRMZM2G070211;GRMZM2G071907;GRMZM2…	1315	cttTTGACtt	-	0.99
TFmatrixID_0452	WRKY	AC165171.2_FG002;AC198725.4_FG009;AC205562.3_FG002;AC209050.3_FG003;AC233880.1_FG010;GRMZM2G003551;GRMZM2G004060;GRMZM2G006497;GRMZM2G012724;GRMZM2G013391;GRMZM2G015433;GRMZM2G018487;GRMZM2G018721;GRMZM2G024505;GRMZM2G024898;GRMZM2G038158;GRMZM2G040298;GRMZM2G048450;GRMZM2G052671;GRMZM2G054125;GRMZM2G057011;GRMZM2G057116;GRMZM2G063216;GRMZM2G063880;GRMZM2G069668;GRMZM2G070211;GRMZM2G071907;GRMZM2…	1654	attTTGACtg	-	0.99
TFmatrixID_0454	WRKY	AC165171.2_FG002;AC198725.4_FG009;AC205562.3_FG002;AC209050.3_FG003;AC233880.1_FG010;GRMZM2G003551;GRMZM2G005207;GRMZM2G006497;GRMZM2G012724;GRMZM2G013391;GRMZM2G015433;GRMZM2G018487;GRMZM2G018721;GRMZM2G024505;GRMZM2G024898;GRMZM2G025895;GRMZM2G029282;GRMZM2G034421;GRMZM2G038158;GRMZM2G040298;GRMZM2G048450;GRMZM2G052671;GRMZM2G054125;GRMZM2G057011;GRMZM2G057116;GRMZM2G061408;GRMZM2G063216;GRMZM2…	1316	ttTTGACttt	-	0.99
TFmatrixID_0455	WRKY	AC165171.2_FG002;AC193630.3_FG003;AC198725.4_FG009;AC205562.3_FG002;AC209050.3_FG003;AC233880.1_FG010;GRMZM2G003551;GRMZM2G006497;GRMZM2G012724;GRMZM2G013391;GRMZM2G015433;GRMZM2G018487;GRMZM2G018721;GRMZM2G024505;GRMZM2G024898;GRMZM2G025895;GRMZM2G030272;GRMZM2G038158;GRMZM2G040298;GRMZM2G048450;GRMZM2G052671;GRMZM2G054125;GRMZM2G057011;GRMZM2G057116;GRMZM2G061408;GRMZM2G063880;GRMZM2G070211;GRM…	1924	tagTTGACaac	-	0.95
TFmatrixID_0457	WRKY	AC165171.2_FG002;AC198725.4_FG009;AC205562.3_FG002;AC209050.3_FG003;AC233880.1_FG010;GRMZM2G003551;GRMZM2G005207;GRMZM2G006497;GRMZM2G012724;GRMZM2G013391;GRMZM2G015433;GRMZM2G018487;GRMZM2G018721;GRMZM2G023563;GRMZM2G024505;GRMZM2G024898;GRMZM2G025895;GRMZM2G029282;GRMZM2G034421;GRMZM2G038158;GRMZM2G040298;GRMZM2G048450;GRMZM2G052671;GRMZM2G054125;GRMZM2G057011;GRMZM2G057116;GRMZM2G061408;GRMZM2…	1315	cttTTGACtt	-	0.97
TFmatrixID_0457	WRKY	AC165171.2_FG002;AC198725.4_FG009;AC205562.3_FG002;AC209050.3_FG003;AC233880.1_FG010;GRMZM2G003551;GRMZM2G005207;GRMZM2G006497;GRMZM2G012724;GRMZM2G013391;GRMZM2G015433;GRMZM2G018487;GRMZM2G018721;GRMZM2G023563;GRMZM2G024505;GRMZM2G024898;GRMZM2G025895;GRMZM2G029282;GRMZM2G034421;GRMZM2G038158;GRMZM2G040298;GRMZM2G048450;GRMZM2G052671;GRMZM2G054125;GRMZM2G057011;GRMZM2G057116;GRMZM2G061408;GRMZM2…	1924	tagTTGACaa	-	0.98
TFmatrixID_0459	WRKY	AC165171.2_FG002;AC198725.4_FG009;AC205562.3_FG002;GRMZM2G003551;GRMZM2G004060;GRMZM2G005207;GRMZM2G012724;GRMZM2G015433;GRMZM2G018487;GRMZM2G018721;GRMZM2G024505;GRMZM2G025895;GRMZM2G029282;GRMZM2G030272;GRMZM2G034421;GRMZM2G048450;GRMZM2G054125;GRMZM2G057116;GRMZM2G059562;GRMZM2G060918;GRMZM2G061408;GRMZM2G063216;GRMZM2G063880;GRMZM2G065290;GRMZM2G090594;GRMZM2G099593;GRMZM2G111354;GRMZM2G12338…	1926	gTTGACaa	-	0.94
TFmatrixID_0460	WRKY	AC165171.2_FG002;AC191689.4_FG004;AC198725.4_FG009;AC205562.3_FG002;AC209050.3_FG003;AC233880.1_FG010;GRMZM2G003551;GRMZM2G006497;GRMZM2G012724;GRMZM2G013391;GRMZM2G015433;GRMZM2G018487;GRMZM2G018721;GRMZM2G024505;GRMZM2G024898;GRMZM2G025895;GRMZM2G030272;GRMZM2G038158;GRMZM2G040298;GRMZM2G048450;GRMZM2G052671;GRMZM2G054125;GRMZM2G057011;GRMZM2G057116;GRMZM2G061408;GRMZM2G063216;GRMZM2G063880;GRM…	1317	tTTGACtt	-	0.98
TFmatrixID_0460	WRKY	AC165171.2_FG002;AC191689.4_FG004;AC198725.4_FG009;AC205562.3_FG002;AC209050.3_FG003;AC233880.1_FG010;GRMZM2G003551;GRMZM2G006497;GRMZM2G012724;GRMZM2G013391;GRMZM2G015433;GRMZM2G018487;GRMZM2G018721;GRMZM2G024505;GRMZM2G024898;GRMZM2G025895;GRMZM2G030272;GRMZM2G038158;GRMZM2G040298;GRMZM2G048450;GRMZM2G052671;GRMZM2G054125;GRMZM2G057011;GRMZM2G057116;GRMZM2G061408;GRMZM2G063216;GRMZM2G063880;GRM…	1656	tTTGACtg	-	0.98
TFmatrixID_0461	WRKY	AC165171.2_FG002;AC205562.3_FG002;AC233880.1_FG010;GRMZM2G003551;GRMZM2G004060;GRMZM2G005207;GRMZM2G006497;GRMZM2G012724;GRMZM2G013391;GRMZM2G015433;GRMZM2G018487;GRMZM2G024505;GRMZM2G024898;GRMZM2G025895;GRMZM2G029282;GRMZM2G030272;GRMZM2G038158;GRMZM2G040298;GRMZM2G048450;GRMZM2G052671;GRMZM2G054125;GRMZM2G057011;GRMZM2G057116;GRMZM2G059562;GRMZM2G060918;GRMZM2G061408;GRMZM2G063216;GRMZM2G06388…	1923	ctagTTGACa	-	0.98
TFmatrixID_0467	WRKY	AC205562.3_FG002	1922	gctagTTGACaac	-	0.92
TFmatrixID_0296	ZF-HD	GRMZM2G069365	1674	ttTAATCtat	+	1
TFmatrixID_0296	ZF-HD	GRMZM2G069365	1719	ataGATTAga	-	1
TFmatrixID_0296	ZF-HD	GRMZM2G069365	1914	caaGATTAgc	-	1
a The family of transcription factors that exclusively bind to Zm00001d050350 promoter is marked in red.
