# Supplementary material for: Uncovering the Role of the KANADI Transcription Factor ZmKAN1 in Enhancing Drought Tolerance in Maize
Source: Plants (Basel). 2025 Dec 19;15(1):2. doi: 10.3390/plants15010002 (PMC12788164; doi:10.3390/plants15010002)
Supplement: Supplementary file 1 [file plants-15-00002-s001.zip › Supplementary Table S4.xlsx]

## Sheet: Table S4
Table S4 18 potential GARP family transcription factors that may bind to the ZmKAN1 promoter.
ID	TF family	Hit Sequence
Zm00001d023402	GARP	acaGAATCtg
Zm00001d023411	GARP	acaGAATCtg
Zm00001d020020	GARP	acaGAATCtg
Zm00001d015407	GARP	acaGAATCtg
Zm00001d046947	GARP	acaGAATCtg
Zm00001d011785	GARP	acaGAATCtga
Zm00001d038191	GARP	acaGAATCtga
Zm00001d010280	GARP	acaGAATCtga
Zm00001d034181	GARP	agtATATTtt
Zm00001d032249	GARP	agtATATTtt
Zm00001d017702	GARP	agtATATTtt
Zm00001d051527	GARP	agtATATTtt
Zm00001d020384	GARP	agtATATTtt
Zm00001d024532	GARP	agtATATTtt
Zm00001d050350	GARP	agtATATTtt
Zm00001d049511	GARP	agtATATTtt
Zm00001d041376	GARP	agtATATTtt
Zm00001d041377	GARP	agtATATTtt
