# Supplementary material for: Uncovering the Role of the KANADI Transcription Factor ZmKAN1 in Enhancing Drought Tolerance in Maize
Source: Plants (Basel). 2025 Dec 19;15(1):2. doi: 10.3390/plants15010002 (PMC12788164; doi:10.3390/plants15010002)
Supplement: Supplementary file 1 [file plants-15-00002-s001.zip › Supplementary Table S5.xlsx]

## Sheet: Table S5
Table S5 The potential binding sites of GARP family transcription factors within the promoter of HEAT SHOCK PROTEIN7.
Matrix ID	TF Family	TF ID or Motif Namea	Position	Hit Sequence	Strand	Similar Score
TFmatrixID_0327	GARP	Zm00001d023402;Zm00001d023411	3019	taGATTCtag	-	1
TFmatrixID_0337	GARP	Zm00001d023402;Zm00001d023411	3019	taGATTCtag	-	1
TFmatrixID_0338	GARP	Zm00001d023402;Zm00001d023411	3019	taGATTCtag	-	1
TFmatrixID_0340	GARP	Zm00001d020020	3019	taGATTCtag	-	0.99
TFmatrixID_0342	GARP	AC155434.2_FG005	1478	ctgGAATCa	+	1
TFmatrixID_0342	GARP	AC155434.2_FG005	1699	aggGAATCa	+	1
TFmatrixID_0342	GARP	AC155434.2_FG005	1979	gagGAATCa	+	1
TFmatrixID_0345	GARP	Zm00001d015407;Zm00001d046947	1478	ctgGAATCac	+	1
TFmatrixID_0345	GARP	Zm00001d015407;Zm00001d046947	1699	aggGAATCag	+	1
TFmatrixID_0345	GARP	Zm00001d015407;Zm00001d046947	1979	gagGAATCag	+	1
TFmatrixID_0345	GARP	Zm00001d015407;Zm00001d046947	3019	taGATTCtag	-	1
TFmatrixID_0354	GARP	Zm00001d011785;Zm00001d038191;Zm00001d010280	3018	ctaGATTCtag	-	0.95
TFmatrixID_0357	GARP	Zm00001d034181;Zm00001d032249;Zm00001d017702;Zm00001d051527;Zm00001d020384;Zm00001d024532;Zm00001d050350;Zm00001d049511;Zm00001d041376;Zm00001d041377	18	aaAATATttt	+	0.97
TFmatrixID_0357	GARP	Zm00001d034181;Zm00001d032249;Zm00001d017702;Zm00001d051527;Zm00001d020384;Zm00001d024532;Zm00001d050350;Zm00001d049511;Zm00001d041376;Zm00001d041377	18	aaaATATTtt	-	0.97
TFmatrixID_0357	GARP	Zm00001d034181;Zm00001d032249;Zm00001d017702;Zm00001d051527;Zm00001d020384;Zm00001d024532;Zm00001d050350;Zm00001d049511;Zm00001d041376;Zm00001d041377	1994	agAATATgcc	+	0.97
TFmatrixID_0357	GARP	Zm00001d034181;Zm00001d032249;Zm00001d017702;Zm00001d051527;Zm00001d020384;Zm00001d024532;Zm00001d050350;Zm00001d049511;Zm00001d041376;Zm00001d041377	3164	gaAATATttt	+	0.96
TFmatrixID_0357	GARP	Zm00001d034181;Zm00001d032249;Zm00001d017702;Zm00001d051527;Zm00001d020384;Zm00001d024532;Zm00001d050350;Zm00001d049511;Zm00001d041376;Zm00001d041377	3164	gaaATATTtt	-	0.96
TFmatrixID_0358	GARP	AC155434.2_FG005	722	gGATTCccag	-	1
TFmatrixID_0358	GARP	AC155434.2_FG005	1477	gctgGAATCa	+	0.99
TFmatrixID_0358	GARP	AC155434.2_FG005	1698	caggGAATCa	+	1
TFmatrixID_0358	GARP	AC155434.2_FG005	1978	cgagGAATCa	+	0.99
TFmatrixID_0367	GARP	Zm00001d023402;Zm00001d023411	3019	taGATTCtag	-	1
TFmatrixID_0368	GARP	Zm00001d029020;Zm00001d019536	3019	taGATTCtag	-	0.99
a The transcription factor highlighted in red is ZmKAN1, which is the focus of this study.
