# Supplementary material for: Uncovering the Role of the KANADI Transcription Factor ZmKAN1 in Enhancing Drought Tolerance in Maize
Source: Plants (Basel). 2025 Dec 19;15(1):2. doi: 10.3390/plants15010002 (PMC12788164; doi:10.3390/plants15010002)
Supplement: Supplementary file 1 [file plants-15-00002-s001.zip › Supplementary Table S6.xlsx]

## Sheet: Table S6
Table S6 Primers used in this study.
Experimental purpose	Gene name	Gene ID	Forward (5'-3')	Reverse (5'-3')
Expression Analysis	ZmKAN1	Zm00001d032249	ACAAGGCCGCCGTGGGGCTATAC	GGTGCTCGACAGCATCCGGTGGTAC
	HSF1	Zm00001d005888	ATCCGTCGCCGCAAGTCAA	TCTCGCTGGTCAGGTCGTCT
	HSP7	Zm00001d012395	ACAGCGATGTCATAAGCGAATACC	TTCTCAACAAACCTTTCCACCCT
	SnRK2.6	Zm00001d050723	AGCTGGAGAACACGCTGTTGGAT	CAACCGTGGATTTAGGCTTTGAGT
	SnRK2.7	Zm00001d003659	TGTGGTCCTGTGGAGTCACTCTTTATG	AAAGCAGCTCCTTGCAGTCTTGC
	GAPDH	Zm00001d049641	CATCACCACGGACTACAT	GACTCCACGACATACTCA
Genotype detection of mutant kan1-1	ZmKAN1	Zm00001d032249	CGTCCCTCGGAGTCTGTGC	AGTCGTTAATTCCTCCGCTTTG
